# Supplementary material for: A gene signature based method for identifying subtypes and subtype-specific drivers in cancer with an application to medulloblastoma
Source: BMC Bioinformatics. 2013 Nov 5;14(Suppl 18):S1. doi: 10.1186/1471-2105-14-S18-S1 (PMC3820164; doi:10.1186/1471-2105-14-S18-S1)
Supplement: Additional file 2 — The converged signatures for the subtypes of the three datasets. [file 1471-2105-14-S18-S1-S2.zip]

Archive with 24 entries (24 files):
- plot-Northcott90-SubtypeB.pdf
- plot-Northcott90-SubtypeA.pdf
- convergeMap-Cho73.pdf
- convergeMap-Cho73-dendrogram.pdf
- plot-Cho73-SubtypeC.pdf
- plot-Cho73-SubtypeB.pdf
- plot-Cho73-SubtypeA.pdf
- convergeMap-Kool62.pdf
- convergeMap-Kool62-dendrogram.pdf
- plot-Kool62-SubtypeC.pdf
- plot-Kool62-SubtypeB.pdf
- plot-Kool62-SubtypeA.pdf
- convergeMap-Northcott90.pdf
- convergeMap-Northcott90-dendrogram.pdf
- plot-Northcott90-SubtypeC.pdf
- SignatureList-Cho73-subtypeC.xls
- SignatureList-Kool62-subtypeA.xls
- SignatureList-Kool62-subtypeB.xls
- SignatureList-Kool62-subtypeC.xls
- SignatureList-Northcott90-subtypeA.xls
- SignatureList-Northcott90-subtypeB.xls
- SignatureList-Northcott90-subtypeC.xls
- SignatureList-Cho73-subtypeA.xls
- SignatureList-Cho73-subtypeB.xls
