# Supplementary material for: A gene signature based method for identifying subtypes and subtype-specific drivers in cancer with an application to medulloblastoma
Source: BMC Bioinformatics. 2013 Nov 5;14(Suppl 18):S1. doi: 10.1186/1471-2105-14-S18-S1 (PMC3820164; doi:10.1186/1471-2105-14-S18-S1)
Supplement: Additional file 2 — The converged signatures for the subtypes of the three datasets. [file 1471-2105-14-S18-S1-S2.zip › SignatureList-Cho73-subtypeC.xls]

Gene	Probeset	FoldChange
RREB1	203704_s_at	1.544
RREB1	215032_at	1.723
---	220533_at	1.767
MAK	220302_at	2.497
ANGPTL2	213001_at	-1.947
FSD1	219170_at	-1.439
VASH2	219740_at	1.732
SCG5	203889_at	-3.855
KCNJ2	206765_at	1.221
RGL1	209568_s_at	-1.445
ANGPTL2	213004_at	-3.403
AKAP6	205359_at	-1.695
PRL	205445_at	5.448
FOXG1	206018_at	4.324
WBP11	217822_at	1.243
SCHIP1	204030_s_at	-1.308
NLK	218318_s_at	1.036
PDGFRA	203131_at	-3.148
NR2F1	209506_s_at	-2.008
INHBB	205258_at	1.901
PHLDA1	217997_at	2.201
METTL7A	207761_s_at	-1.08
MAPK10	204813_at	-1.165
KCNA5	206762_at	1.664
PCOLCE	202465_at	-1.715
KHDRBS2	215527_at	2.152
AMOTL2	203002_at	1.159
AKAP9	210962_s_at	1.112
ARL4D	203586_s_at	1.019
ADAMTS5	219935_at	-1.008
PHLDA1	217996_at	1.511
DDX31	219328_at	1.883
NR2F1	209505_at	-1.836
SIX6	207250_at	1.847
GAP43	204471_at	-1.367
ARL4C	202207_at	-2.266
SV2C	216086_at	1.371
CITED1	207144_s_at	1.115
ARID5B	212614_at	1.443
ZNF804A	215767_at	1.103
SEMA3C	203789_s_at	1.374
TFAP2A	204653_at	-1.267
LHX2	206140_at	1.461
AHNAK	211986_at	-1.418
ARAP3	218950_at	-1.344
DBI	209389_x_at	-1.324
TGFB1I1	209651_at	-1.761
TAC1	206552_s_at	2.724
LHX2	211219_s_at	1.069
PTGDS	211748_x_at	-1.337
EPHB4	202894_at	-1.257
MAP2K6	205698_s_at	-1.457
PTPRK	203038_at	-1.649
DBI	202428_x_at	-1.063
BDH2	218285_s_at	-2.031
FZD7	203706_s_at	-1.18
PAPPA2	213332_at	1.184
FLRT1	210414_at	1.139
MSN	200600_at	-1.705
FZD7	203705_s_at	-1.039
LGALS3	208949_s_at	-1.328
SLC6A3	206836_at	1.267
P2RY5	218589_at	-1.476
GPR56	212070_at	-2.718
WBP11	217821_s_at	1.369
CCDC109B	218802_at	-1.541
SOX9	202935_s_at	-1.263
PHGDH	201397_at	-1.222
ZFP36L1	211962_s_at	-1.317
MAPRE2	202501_at	1.506
FAP	209955_s_at	-1.159
RAB13	202252_at	-1.896
LAMB2	216264_s_at	-1.197
TGIF2	218724_s_at	-1.421
MBP	210136_at	1.525
TGIF2	216262_s_at	-1.276
NOTCH2	212377_s_at	-1.337
PDZRN3	212915_at	-2.262
FLRT2	204358_s_at	-1.218
NOTCH2	202443_x_at	-1.058
MFNG	204153_s_at	-1.975
SSH1	221752_at	1.335
AP1S2	203300_x_at	1.101
NPM1	221923_s_at	-2.021
THRA	35846_at	1.171
COL4A5	213110_s_at	-1.966
ATIC	208758_at	-1.077
TOM1L1	204485_s_at	-1.282
MPP3	206186_at	3.044
KIAA0999	213034_at	1.172
CACNA1G	207869_s_at	1.337
CRISPLD2	221541_at	-1.254
CXCR4	211919_s_at	-1.505
FAM70A	219895_at	1.371
PDZD2	209493_at	1.015
PMAIP1	204285_s_at	-1.743
FLRT2	204359_at	-2.449
MYO16	215119_at	-1.472
SOX9	202936_s_at	-1.122
XIST	214218_s_at	-6.399
XIST	221728_x_at	-6.382
REEP1	204364_s_at	1.779
CXCR4	217028_at	-2.313
SLC9A6	203909_at	1.403
ELN	212670_at	-1.199
HLA-DPB1	201137_s_at	-1.152
RALYL	213967_at	3.393
CALD1	212077_at	-1.132
GABRG2	206849_at	2.878
RABGAP1L	215342_s_at	1.56
MRPL11	219162_s_at	-1.308
THRA	204100_at	1.363
SPIN1	217813_s_at	1.093
SLC33A1	203164_at	-1.22
HMG20B	210719_s_at	-2.318
B4GALT6	206233_at	1.91
ASTN2	209693_at	1.492
FRZB	203697_at	-1.315
---	215634_at	1.145
WWTR1	202132_at	-1.367
C18orf1	207996_s_at	2.87
MAPRE2	213489_at	1.618
TTF1	204772_s_at	1.011
SNCAIP	219511_s_at	2.191
SFXN3	220974_x_at	1.088
FRZB	203698_s_at	-1.198
KDELC1	219479_at	-1.251
ANXA4	201301_s_at	-1.402
