# Supplementary material for: A gene signature based method for identifying subtypes and subtype-specific drivers in cancer with an application to medulloblastoma
Source: BMC Bioinformatics. 2013 Nov 5;14(Suppl 18):S1. doi: 10.1186/1471-2105-14-S18-S1 (PMC3820164; doi:10.1186/1471-2105-14-S18-S1)
Supplement: Additional file 2 — The converged signatures for the subtypes of the three datasets. [file 1471-2105-14-S18-S1-S2.zip › SignatureList-Kool62-subtypeA.xls]

Gene	Probeset	FoldChange
LOC283859	229481_at	3.509
ADAMTSL1	237217_at	4.056
---	240745_at	3.268
GAD1	206669_at	4.152
NKD1	1553115_at	2.997
RUNX2	232231_at	6.376
PDE11A	224224_s_at	4.252
---	240746_s_at	3.471
LEF1	210948_s_at	2.931
ADAMTSL1	1552457_a_at	3.308
---	232203_at	4.983
---	244174_at	3.985
---	229613_at	6.287
PDE11A	237248_at	5.961
---	232384_s_at	4.132
TNC	216005_at	6.538
---	237169_at	5.093
ADAMTSL1	239909_at	2.963
CCDC46	213644_at	4.343
ALK	208211_s_at	2.835
OSR2	213568_at	4.944
TNFRSF19	223827_at	3.296
ADAMTSL1	229585_at	4.38
ADAMTSL1	224371_at	2.837
FZD10	219764_at	6.8
AXIN2	222696_at	3.12
SLC35D3	231341_at	5.731
IFT57	222520_s_at	3.787
BMP4	211518_s_at	3.188
DKK2	219908_at	8.482
ADAM12	202952_s_at	4.063
---	231314_at	2.774
AXIN2	224176_s_at	2.521
GABRE	204537_s_at	3.571
---	241272_at	4.488
---	215627_at	1.208
DKK4	206619_at	5.17
PART1	205834_s_at	1.979
ALK	208212_s_at	2.836
FOXA1	204667_at	3.888
LOC641518	243362_s_at	1.627
---	242964_at	5.133
MGC45800	232446_at	1.775
LOC100130468	240211_at	2.91
RSPO1	241450_at	3
CACNA1A	1558945_s_at	3.728
LOC285431	243688_at	2.271
IFT57	222519_s_at	2.484
STC1	204596_s_at	2.69
EPHA7	206852_at	6.079
DLX4	208216_at	3.097
AMHR2	206892_at	2.002
---	1556402_at	2.456
PDE11A	221110_x_at	1.905
TNNC1	209904_at	2.716
---	231712_at	2.104
ABHD12B	237974_at	4.001
CACNA1A	1558944_at	2.104
GAD1	206670_s_at	5.669
MYO3B	1552578_a_at	1.719
---	239045_at	1.909
C22orf31	206839_at	1.589
---	213790_at	4.761
STC1	204597_x_at	3.156
PCSK9	227759_at	3.114
---	243540_at	2.952
STC1	204595_s_at	2.692
TSPAN9	205665_at	1.361
IFT57	218100_s_at	2.746
WNT11	206737_at	1.827
ERN1	235745_at	3.506
STC2	203438_at	2.666
---	240397_x_at	2.534
---	1568611_at	2.382
---	1559861_at	2.51
TRBC1	210915_x_at	3.343
PART1	205833_s_at	2.595
PGM5	226303_at	5.414
TMEM51	218815_s_at	4.063
TNFRSF11B	204933_s_at	3.781
LOC647121	226789_at	4.539
PTGS1	215813_s_at	2.683
NKD2	232201_at	2.489
WIF1	204712_at	8.669
TNFRSF19	224090_s_at	1.903
TNC	201645_at	5.282
TMEM132C	232313_at	3.983
RAB11FIP2	203884_s_at	2.419
---	240269_at	2.457
---	242203_at	2.596
FAM179A	236717_at	3.923
SOCS6	206020_at	2.722
SCYE1	202541_at	2.813
PYGL	202990_at	3.206
EPHA7	1554629_at	4.762
---	229641_at	5.298
LOC647121	239072_at	1.877
TNFRSF11B	204932_at	4.42
QPRT	204044_at	2.086
P4HA2	202733_at	2.602
---	229493_at	1.313
---	240922_at	4.148
C9orf3	232270_at	2.672
PIWIL4	230480_at	2.208
FLJ25076	226612_at	-5.253
---	226777_at	4.502
---	234124_at	1.748
PDLIM4	214175_x_at	2.268
TNFRSF19	227812_at	1.172
DMRT2	223704_s_at	5.915
EMID1	213779_at	3.219
MGC16169	226126_at	2.184
PTGS1	238669_at	2.611
TRBC1	213193_x_at	3.052
SCYE1	227605_at	2.758
CNGA3	207261_at	4.522
PAX3	216059_at	1.754
SCYE1	202542_s_at	2.01
---	230746_s_at	4.593
QPRT	242414_at	2.407
BAMBI	203304_at	3.439
TRBC1	211796_s_at	3.666
HECA	218603_at	-1.716
ITGA9	206009_at	1.172
SPTLC3	227752_at	2.086
EMX2OS	230963_at	1.296
ECEL1	219914_at	1.753
FOXA1	237086_at	2.423
CHD9	242157_at	1.116
PTGS1	205128_x_at	1.986
SLFN11	226743_at	4.82
DLX3	231778_at	2.784
EPHA7	238533_at	4.827
C9orf3	212848_s_at	1.826
CCBE1	242324_x_at	3.832
LOC129293	227867_at	1.991
CCBE1	243805_at	2.593
PAPSS1	209043_at	1.419
SLC1A3	1569054_at	4.898
CCDC140	1553485_at	1.397
KPNA5	229317_at	-2.195
CCDC46	1557886_at	1.498
MYH15	215331_at	1.903
C20orf103	219463_at	4.608
LOC440934	230844_at	1.559
SCYE1	235594_at	3.557
NET1	201830_s_at	2.669
PDLIM4	211564_s_at	2.433
ADAM12	215613_at	1.091
KREMEN1	227250_at	3.758
---	215362_at	1.406
PAX3	231666_at	3.739
GALNT10	207357_s_at	2.258
MAGEC3	216592_at	2.165
IDE	203327_at	1.23
COL5A1	212489_at	2.974
LDLRAD3	234985_at	2.51
RAB11FIP2	203883_s_at	2.155
EMX2	221950_at	7.839
SOCS6	214462_at	2.289
MSX2	210319_x_at	3.598
LOC375295	228564_at	2.945
HACE1	227471_at	-1.472
MAF	1566324_a_at	3.049
CHRM4	221357_at	2.08
SP5	235845_at	4.191
TMEM2	218113_at	3.151
TRIM6	223599_at	2.097
LOC645188	1560895_at	2.621
NET1	201829_at	1.874
GABRG3	1555517_at	2.04
---	227755_at	3.56
KPNA5	227934_at	-1.999
COL5A1	203325_s_at	3.211
---	243695_at	1.881
CLCN2	213499_at	1.479
ZNRF3	226360_at	2.475
LOC572558	230595_at	4.337
RAI2	219440_at	2.97
FGF20	220394_at	3.351
ADAM19	209765_at	1.642
TMEM170B	235798_at	-1.491
TGFA	205016_at	5.231
NBLA00301	236141_at	2.006
NGLY1	220742_s_at	1.344
LEF1	221558_s_at	1.143
UBR2	212760_at	-1.098
CPS1	217564_s_at	2.738
PTGS1	205127_at	1.517
SHOX2	208443_x_at	3.706
GPR64	206002_at	5.071
---	236201_at	1.764
ITGA9	227297_at	3.626
CXorf18	1564491_at	2.802
APBB2	212985_at	-2.517
TBPL1	208398_s_at	-1.493
DKK1	204602_at	5.517
EMX2OS	232531_at	5.074
PDE11A	224223_s_at	1.063
GJA3	239572_at	3.066
PAX3	207680_x_at	1.248
NOD2	220066_at	1.075
ASF1A	203427_at	-1.584
LOC144481	1559315_s_at	1.696
KREMEN1	224534_at	1.601
FAM184A	220150_s_at	-1.524
WNT16	224022_x_at	5.968
FNDC3B	222692_s_at	1.241
KCND3	213832_at	-3.722
RASL11B	219142_at	2.494
PAX3	207679_at	1.169
ROD1	224618_at	1.81
---	235733_at	3.344
ROR2	205578_at	2.837
AXIN2	222695_s_at	2.005
COL5A1	212488_at	2.481
CCDC148	231504_at	2.088
PGM5	208491_s_at	2.003
TTC6	1556666_a_at	1.044
ATP8A1	210192_at	1.218
SPCS3	218817_at	2.008
LY6G6D	207457_s_at	1.065
HM13	224615_x_at	1.109
DSG2	1553105_s_at	2.973
UCHL1	201387_s_at	-3.706
LOC645323	230272_at	-6.083
---	238727_at	3.844
LRIG3	226908_at	2.344
---	237598_at	2.368
ATOH8	228890_at	1.96
PPFIBP2	212841_s_at	2.739
CCDC88C	215343_at	3.313
---	229288_at	4.384
HSPA5	211936_at	1.354
GALNT10	212256_at	3.046
CYB5R2	220230_s_at	3.883
PDLIM4	218691_s_at	1.298
LOC645323	238850_at	-6.13
MYOT	219728_at	6.313
---	236161_at	7.46
RTTN	227072_at	2.781
LOC100129455	1560475_at	1.25
---	221844_x_at	1.195
CPS1	204920_at	1.899
BOLA1	219345_at	-1.942
TMEM45A	219410_at	1.499
LOC126147	1553890_s_at	5.468
PCGF5	227935_s_at	1.871
DSC3	206032_at	1.534
BAI3	205638_at	-5.11
ZFHX3	208033_s_at	2.033
CCDC3	223316_at	2.344
WNT16	221113_s_at	3.08
LRTM1	221612_at	1.845
SPCS3	222753_s_at	1.397
PLCD4	224505_s_at	2.325
LOC283404	1558195_at	1.595
---	243466_at	1.127
---	236921_at	3.736
SHOX2	210134_x_at	1.762
MAF	206363_at	1.59
GALNTL2	236361_at	3.402
PDIA3	227033_at	1.508
---	229815_at	-2.247
MSX2	205555_s_at	2.183
GLT8D2	221447_s_at	4.571
NENF	214075_at	1.154
INADL	240570_at	2.303
MKX	239468_at	3.082
TMEM9	222988_s_at	1.021
---	238852_at	2.172
---	228740_at	-1.521
HSF2	209657_s_at	-1.039
---	242795_at	3.42
---	233964_at	1.928
---	242494_at	3.257
EDN3	208399_s_at	2.263
DMRT2	223986_x_at	1.139
LOC401022	228601_at	3.389
CCDC28A	209479_at	-1.255
CACHD1	225627_s_at	2.622
ZUFSP	228330_at	-1.215
RNF43	218704_at	3.097
LOC728052	1558796_a_at	-2.84
PLXDC1	214081_at	2.595
FLJ25076	226618_at	-3.308
RMST	1562633_at	1.083
ROD1	214697_s_at	2.596
XBP1	200670_at	1.134
MOBKL2B	219265_at	1.392
---	240772_at	2.968
HOXD13	207397_s_at	3.372
RTTN	1557388_at	1.887
KCND3	215014_at	-3.193
NRN1	218625_at	-2.051
P4HB	200656_s_at	1.555
FUT4	209892_at	1.602
DSG2	217901_at	1.401
SYK	207540_s_at	2.574
TCP1	222010_at	-1.072
KLHDC3	208784_s_at	-1.047
GLT8D2	227070_at	5.716
SYK	209269_s_at	1.79
LGI2	219699_at	1.516
INVS	211055_s_at	1.22
RHOQ	212122_at	1.821
---	233309_at	2.438
---	237611_at	1.407
CAPS	231729_s_at	1.295
---	243416_at	1.703
GALNTL2	239461_at	3.268
NTRK1	208605_s_at	1.529
HOXD13	236681_at	2.543
PDIA3	229453_at	1.247
LOC400796	242977_at	2.688
COL23A1	229168_at	1.908
---	241864_x_at	2.851
EPHA3	206071_s_at	4.487
---	1566624_at	2.543
GADD45A	203725_at	2.871
FJX1	219522_at	1.355
---	239120_at	4.242
PLCB1	211925_s_at	3.4
ST8SIA3	208064_s_at	2.332
GABRG3	216895_at	3.114
FGF18	211029_x_at	1.103
CDC2L6	212899_at	-1.035
ZFHX3	242738_s_at	1.885
---	233276_at	1.692
FGF18	206987_x_at	1.443
SELENBP1	214433_s_at	1.173
DSE	218854_at	2.394
HS3ST3B1	227361_at	3.858
CRYZ	202950_at	1.482
PLEKHF2	222699_s_at	2.778
---	238672_at	-1.068
LOC440896	1556378_a_at	3.441
---	229327_s_at	3.036
GLT25D2	209883_at	1.777
TMED10	200929_at	1.238
---	238726_at	1.299
LOC440934	244159_at	1.442
NOL4	238605_at	-4.188
---	241780_at	1.865
GRB10	210999_s_at	1.942
FREM2	230964_at	4.992
VWDE	239552_at	1.862
---	233455_at	2.072
PSAT1	220892_s_at	1.718
ATP8A1	213106_at	1.309
LRTM1	91580_at	1.515
ZNF503	227195_at	1.486
ST8SIA3	208065_at	2.579
---	237435_at	2.518
APCDD1	225016_at	2.998
AARS2	231845_at	-1.02
RUNDC3B	241703_at	-1.421
DSC3	206033_s_at	1.468
GSN	214040_s_at	1.715
C6orf120	221787_at	-1.212
ATOH8	1558706_a_at	2.124
LOC285084	1557570_a_at	2.279
ZNF385C	241383_at	2.565
ANTXR1	220092_s_at	1.102
ZNF610	235953_at	-1.717
ZMAT4	219877_at	3.256
MGC12916	224507_s_at	1.156
TH	208291_s_at	1.627
LOC729446	238043_at	-1.053
PLXDC1	219700_at	1.924
FBN1	202765_s_at	1.247
RMST	1560834_a_at	2.151
PDIA4	211048_s_at	1.248
AQP3	39248_at	2.934
A2LD1	232422_at	2.129
PEX3	203970_s_at	-1.338
PPIB	200967_at	1.123
SYK	226068_at	2.314
KCNH5	1555074_a_at	2.477
C6orf120	221786_at	-1.351
C6orf64	218784_s_at	-1.375
LTBR	203005_at	1.096
KIAA1702	1556060_a_at	-1.053
ZFHX3	226137_at	2.765
CUGBP2	227178_at	-2.019
VSTM2A	1554530_at	1.999
FAM135A	223497_at	-1.604
ODZ3	219523_s_at	2.385
---	215290_at	-5.909
HOXD8	231906_at	3.067
AOF1	227021_at	-1.156
ALCAM	201951_at	3.709
STGC3	230587_at	2.138
PLEKHH2	227148_at	1.335
BRP44L	218024_at	-1.158
---	244726_at	2.924
STIM2	234140_s_at	1.641
---	232752_at	2.892
ARMC9	219637_at	1.048
LOC440896	1556883_a_at	1.418
GPR107	220265_at	1.088
MUT	202959_at	-1.209
FGF18	231382_at	1.572
HOXC5	206739_at	1.006
PRCD	230015_at	1.932
---	1559654_s_at	1.51
---	230902_at	-4.056
CD47	211075_s_at	1.415
SVIL	202566_s_at	1.235
ROD1	224617_at	1.181
SEC61A1	217716_s_at	1.227
HIST1H3H	206110_at	2.359
SLC16A2	204462_s_at	1.514
MKX	241902_at	1.318
TLE2	40837_at	-1.203
AVEN	219366_at	1.127
ALPL	215783_s_at	2.031
---	229371_at	1.496
SERPIND1	205576_at	1.916
LOC728052	1558795_at	-2.811
PLEKHF2	218640_s_at	1.528
GAD1	205278_at	7.613
---	229206_at	-1.322
DDR2	235631_at	1.147
CXCR7	232746_at	1.808
C7orf40	225699_at	-2.301
LOC120376	228338_at	1.174
SIAE	1554355_a_at	1.297
---	1559110_at	1.057
---	1569344_a_at	2.035
SOCS2	203373_at	1.994
---	1559111_a_at	1.594
---	244773_at	1.007
hCG_2003663	233599_at	1.317
---	237571_at	1.318
SH2D2A	207351_s_at	1.052
ASF1A	203428_s_at	-1.034
DNAH9	240857_at	1.578
ROD1	207223_s_at	1.925
---	242934_at	1.631
---	243299_at	1.15
TMEM206	222752_s_at	1.295
TLE2	204431_at	-1.552
NHS	228933_at	1.504
C14orf101	225675_at	1.578
P4HA1	207543_s_at	1.075
LRRC55	232856_at	2.537
PPIB	200968_s_at	1.19
CNTN1	227209_at	-1.527
LSR	208190_s_at	2.282
ADRBK2	228771_at	-1.45
---	234266_at	2.001
BHMT	206119_at	4.372
FBXO9	212991_at	-1.294
DDC	205311_at	2.912
LPIN1	212276_at	1.847
AMY1A	208498_s_at	-2.459
APBB2	212970_at	-1.513
C10orf30	227341_at	-3.214
CUGBP2	202157_s_at	-1.872
OBFC1	219100_at	1.051
SDF2L1	218681_s_at	1.081
NPNT	225911_at	2.264
---	1562699_at	1.23
ALCAM	201952_at	3.459
RHOQ	214449_s_at	1.34
GSTA4	235405_at	-1.252
LOC158402	236769_at	1.83
DCX	204850_s_at	-6.566
NIN	223981_at	1.22
B3GNT9	226058_at	1.046
SLC26A7	239006_at	4.625
DCPS	218774_at	1.008
SOCS2	203372_s_at	2.826
PITX1	208502_s_at	1.545
GRB10	209410_s_at	1.5
EPHA3	206070_s_at	4.362
LOC126147	1558247_s_at	2.692
CROT	204573_at	1.363
IDE	203328_x_at	1.028
TMEM19	226860_at	1.533
LHX6	219884_at	1.697
---	237400_at	2.354
GALNTL2	228501_at	2.795
IMPAD1	218516_s_at	1.008
---	1561511_at	4.843
SYT14	1553654_at	1.301
---	232876_at	-1.596
FZD6	203987_at	2.722
---	240379_at	1.15
PDE9A	205593_s_at	-1.669
FLJ31485	243351_at	1.041
---	235452_at	1.045
CXADRP1	239155_at	1.014
TSC22D2	204094_s_at	1.449
CRLS1	223978_s_at	1.303
NBLA00301	219791_s_at	1.963
CITED2	209357_at	-2.8
KIAA2022	244370_at	-1.713
GPC6	223730_at	1.463
NENF	218407_x_at	1.02
SH3D19	225162_at	1.491
CRABP2	202575_at	3.262
---	227167_s_at	1.2
STIM2	225246_at	1.934
GATA6	210002_at	1.663
GALNT14	219271_at	3.324
CUGBP2	202156_s_at	-1.393
FBLN1	201787_at	2.146
SLC7A8	216092_s_at	1.409
HYOU1	200825_s_at	1.305
SIPA1L2	1559469_s_at	1.133
FERMT1	60474_at	1.053
ZNF174	210290_at	1.243
LPHN3	209867_s_at	-1.539
NRTN	210683_at	1.904
DEFA5	207529_at	1.711
PPT2	209826_at	-1.039
DDR2	225442_at	1.164
RAPH1	225189_s_at	-1.498
LOC100126784	240407_at	1.602
TAGLN2	200916_at	1.665
CDKL1	235512_at	1.715
MLPH	218211_s_at	1.014
PPAPDC1B	226150_at	1.354
OCA2	206498_at	1.185
PGM5P1	1560431_at	1.524
AMPH	205257_s_at	-2.078
---	238091_at	2.427
LINGO1	227933_at	1.732
LOC572558	231024_at	-1.488
MTHFD2L	238762_at	1.537
DMD	203881_s_at	-2.717
SCARA3	223842_s_at	1.341
CXCR7	212977_at	4.012
ZNF587	1557248_at	-2.321
HOXD4	205522_at	3.416
TAGLN2	210978_s_at	1.043
---	228773_at	1.014
LRP4	212850_s_at	2.115
FKBP11	219118_at	1.825
SH3BGRL2	225354_s_at	-1.248
RNF183	235153_at	1.12
TRPV6	1559405_a_at	1.06
WNK4	229158_at	1.058
11-Mar	239359_at	1.073
PCDH21	1555019_at	4.144
MOBKL2B	229568_at	2.62
OSBPL3	209626_s_at	1.055
RASIP1	220027_s_at	1.055
C6orf64	222741_s_at	-1.126
---	243283_at	1.2
SDC1	201287_s_at	1.223
NCOA7	225344_at	-1.269
SNX14	225101_s_at	-1.004
FOXO3	204131_s_at	-1.373
SYK	244023_at	1.771
LOC286382	240545_at	1.387
---	237973_at	2.193
PLCB1	215687_x_at	1.984
STX7	212632_at	-1.084
C1orf57	223272_s_at	1.138
HDAC9	205659_at	-3.147
B3GNT2	222870_s_at	1.263
PTP4A1	200731_s_at	-1.018
HOXD4	1552337_s_at	1.057
PDIA4	208658_at	1.182
KLF8	230986_at	1.375
DERL1	219402_s_at	1.294
---	229504_at	-1.268
ENC1	201341_at	-3.729
RGS5	230678_at	1.003
C1orf57	226813_at	1.676
PLCB1	213222_at	2.98
ASB13	218862_at	1.538
SFRS18	212179_at	-1.192
---	240315_at	-1.091
HOXD1	205975_s_at	1.712
TAL2	1553593_a_at	1.364
CAPS	226424_at	1.091
LPIN1	212274_at	1.201
CDC42EP3	209287_s_at	1.282
---	243390_at	1.306
TMTC2	235775_at	-3.098
SFN	33323_r_at	1.253
FLJ31485	239569_at	1.62
---	235555_at	-1.061
LOC100131914	240382_at	1.695
LPHN3	209866_s_at	-1.673
ACOT9	221641_s_at	1.08
ELAVL4	238073_at	-3.704
TIMP2	203167_at	1.076
KCTD14	58916_at	1.426
---	230041_at	1.206
STIM2	225250_at	1.262
PEX3	203969_at	-1.253
RHOQ	212119_at	1.515
MSTN	207145_at	2.998
TMEM9	222987_s_at	1.275
AHR	202820_at	4.288
---	239708_at	1.453
---	228850_s_at	1.929
---	244045_at	-1.972
RNF146	221430_s_at	-1.437
NUCB2	203675_at	1.253
DSC2	204751_x_at	1.436
NOL4	206045_s_at	-3.829
LOXL1	203570_at	2.007
---	1561034_at	1.287
PCGF5	235331_x_at	1.3
EPHB6	204718_at	1.309
DCX	204851_s_at	-5.351
HSPB1	201841_s_at	2.252
LOC729436	227866_at	-1.344
ZNF681	238962_at	-1.353
GLT8D4	235371_at	2.895
SLITRK6	232176_at	3.82
STRA6	221701_s_at	1.142
HOXD10	229400_at	2.834
CREM	228092_at	1.659
C6orf134	218874_s_at	-1.989
CDKL1	207766_at	1.051
---	215972_at	1.2
SLITRK6	235976_at	3.661
BHLHB2	201169_s_at	1.582
HOXD9	205604_at	1.118
MOBKL2B	226844_at	2.756
PELI2	219132_at	-1.806
---	226974_at	-1.73
SYNCRIP	236146_at	-1.023
SRPR	200918_s_at	1.211
PRKCB	207957_s_at	-3.184
C1orf95	213925_at	2.392
C1orf85	1558692_at	1.375
TMTC2	228574_at	-1.79
CHST11	219634_at	1.18
ELN	212670_at	1.256
HIST1H4A	208180_s_at	1.188
SLITRK6	232481_s_at	3.357
CD200	209583_s_at	-1.811
HBS1L	209315_at	-1.168
RHOQ	212120_at	1.164
CSPG4	214297_at	1.58
SCARA3	223843_at	2.041
IQCK	213392_at	-1.059
CUBN	206775_at	1.94
KLHL29	229310_at	-1.472
FLJ42562	229656_s_at	1.913
---	238780_s_at	2.511
SLC7A8	202752_x_at	1.08
ZNF418	243439_at	-1.723
---	239253_at	1.176
LOC100130776	1555907_at	1.615
CDKN1C	213183_s_at	1.327
COTL1	221059_s_at	1.653
---	222288_at	2.818
PPAPDC1B	223568_s_at	1
REPS1	215201_at	-1.108
IGSF9	229276_at	1.012
PKP2	207717_s_at	1.818
---	244358_at	-1.457
CNTN5	244632_at	1.115
TXNDC4	208959_s_at	1.011
DDR2	205168_at	1.018
RAPH1	225188_at	-1.554
SNAP91	204953_at	-1.183
TMEM100	219230_at	2.425
ZNF292	212366_at	-1.328
KLF12	227261_at	-1.314
PCBD1	203557_s_at	1.041
EMP2	225079_at	1.431
RSRC1	235354_s_at	1.009
FAM184A	1558523_at	-1.944
OGFRL1	226810_at	-1.345
TPPP3	218876_at	3.021
TMEM196	236705_at	2.313
CPNE9	239139_at	1.413
FANCC	1559513_a_at	1.053
NFIB	209289_at	-1.664
LPIN1	212272_at	2.24
---	215147_at	-1.355
TCEAL7	227705_at	-4.362
---	226773_at	-1.227
FAM109B	226504_at	1.198
PKP4	201927_s_at	1.879
HOXC4	206194_at	1.715
SLIT2	209897_s_at	2.372
---	220969_s_at	-1.094
PM20D2	225431_x_at	-1.088
CITED2	207980_s_at	-2.808
FERMT1	218796_at	1.253
COTL1	224583_at	1.831
ARHGEF4	205109_s_at	-1.059
DTNBP1	223445_at	-1.129
FIGNL1	222843_at	-1.708
DERL1	218172_s_at	1.035
STX7	212631_at	-1.027
ELAVL4	206051_at	-3.213
SLC20A2	202744_at	1.349
---	216012_at	1.872
FAT3	1558964_at	2.575
---	242143_at	-1.182
SRPRB	222532_at	1.379
BTN3A1	209770_at	-1.164
PSD2	223536_at	-1.575
PPIC	204518_s_at	1.17
SCARA3	219416_at	1.02
RELN	205923_at	-2.198
ISL1	206104_at	2.118
HSP90B1	216449_x_at	1.001
---	228529_at	-1.249
INSR	226450_at	-1.376
NXPH3	228210_at	1.632
INHBA	210511_s_at	1.788
CRLS1	225324_at	1.029
PCDH21	213369_at	3.101
KPNA5	206241_at	-1.853
UGCGL1	218257_s_at	1.063
CES1	209616_s_at	2.807
NEDD4L	212448_at	-1.027
TSC22D1	235315_at	1.303
EMP2	204975_at	1.475
NMT2	205006_s_at	1.246
---	230791_at	-2.521
---	240008_at	-1.649
TMEM68	227936_at	1.004
C17orf76	229889_at	2.016
IL11RA	204773_at	1.82
RAD18	224200_s_at	1.663
LOC400043	226582_at	2.158
---	237742_at	1.232
---	239942_at	1.012
KIAA2022	244076_at	-1.127
---	242320_at	-1.025
LRRN1	226884_at	1.081
IGF1R	225330_at	-1.127
CROT	231102_at	1.199
---	1555974_a_at	1.283
LOC284373	236574_at	-1.098
C14orf101	219757_s_at	1.59
MICALL2	219332_at	-1.142
USP18	219211_at	1.574
MFHAS1	225478_at	1.159
FLJ41278	213912_at	1.393
C11orf41	235486_at	-2.465
CUGBP2	242268_at	-1.725
---	1565567_at	-1.049
---	232539_at	1.365
GNAI1	227692_at	-1.38
LDLRAP1	221790_s_at	1.943
LOC285878	1560692_at	1.664
LPHN3	236264_at	-2.117
RHOU	223169_s_at	1.985
---	237881_at	-1.171
CYP39A1	220432_s_at	1.773
HOXD11	214604_at	1.547
---	228910_at	1.111
ANK3	206385_s_at	-2.446
---	215828_at	1.735
PTPRT	205948_at	1.278
HK2	202934_at	2.64
ESM1	208394_x_at	1.402
ANXA2P2	208816_x_at	1.367
---	239951_at	-1.201
---	1556580_a_at	-3.159
COL8A2	221900_at	2.12
TPH1	1553859_at	1.862
KIAA1598	221802_s_at	-2.199
---	231626_at	4.135
---	230130_at	1.807
DDIT4L	228057_at	3.078
---	1569477_at	-1.009
OSBPL10	219073_s_at	2.048
PDE10A	205501_at	-1.083
---	240020_at	-1.13
TBC1D30	213913_s_at	1.766
NFIB	230291_s_at	-1.724
PRMT8	207772_s_at	1.418
UBR2	215558_at	-1.107
CHD2	1554014_at	1.122
DNAH2	239499_at	1.866
LRP12	220254_at	1.185
DTNA	227084_at	-2.188
LOC284244	214162_at	-3.696
---	240502_at	-1.144
NFIB	209290_s_at	-1.968
---	233944_at	2.661
GPR98	224275_at	1.301
---	237347_at	-1.296
PTP4A1	200730_s_at	-1.854
LGR5	213880_at	5.414
DBC1	205818_at	-1.281
SMAD3	218284_at	1.318
MYO5B	225301_s_at	1.519
PPIC	204517_at	1.99
---	232659_at	-1.773
PXMP3	210296_s_at	1.083
LOC730631	238529_at	1.096
PRKCB	209685_s_at	-2.067
ASXL3	233536_at	-4.205
---	241818_at	-1.032
TGFBI	201506_at	1.809
KLHL3	221221_s_at	-2.078
TFAP2A	204653_at	1.368
ODZ2	231867_at	2.008
KIAA0644	205151_s_at	2.254
FLJ38717	1559964_at	-1.411
RUNX3	204197_s_at	1.71
GPR177	228950_s_at	1.543
GRB10	209409_at	1.142
OSBPL3	209627_s_at	1.508
PCSK1	205825_at	1.331
FOXD1	206307_s_at	1.599
DYRK4	212954_at	1.026
SPON1	209436_at	-1.739
---	244433_at	-1.253
PLAGL1	207002_s_at	-2.675
C11orf41	214772_at	-1.266
SFRS18	226412_at	-1.114
SLC30A9	229500_at	1.638
---	243933_at	-2.433
NFIB	213032_at	-1.976
KIAA1199	212942_s_at	2.611
---	232826_at	-1.011
APBB2	40148_at	-1.06
FST	226847_at	1.286
NFYB	218129_s_at	1.016
MEG3	212732_at	-1.592
CD200	209582_s_at	-1.575
EMILIN2	224374_s_at	1.43
---	1560049_at	-2.278
PLAGL1	209318_x_at	-3.066
---	244474_at	-1.069
---	241456_at	2.196
ANXA2	210427_x_at	1.308
TPH1	214601_at	4.873
DSCR8	241224_x_at	3.725
---	230175_s_at	-1.313
ANXA2	201590_x_at	1.429
CANX	208852_s_at	1.045
MAPT	203928_x_at	-1.13
ITSN2	209907_s_at	-1.186
FRMD4B	213056_at	-1.443
GPR98	223582_at	1.009
GALNT12	222773_s_at	1.161
ENC1	201340_s_at	-1.584
MOSC2	227417_at	-1.085
AHNAK2	212992_at	2.162
ERAP1	209788_s_at	1.133
PSD3	218613_at	-2.911
SORCS3	215522_at	2.017
FAT3	236029_at	2.274
FABP7	205030_at	-3.505
RBM33	225839_at	-1.013
PCDH8	206935_at	3.49
ANXA2	213503_x_at	1.225
CXorf57	219355_at	-2.402
PRKAG2	222582_at	-1.012
PKP4	201929_s_at	1.783
COL16A1	204345_at	1.456
SHISA2	230493_at	3.578
RUNX3	204198_s_at	2.04
C11orf87	1557181_s_at	1.591
LDLRAP1	57082_at	2.126
HOXD10	207373_at	1.491
SPON1	213994_s_at	-1.928
APBB2	213419_at	-1.473
FBXO31	219785_s_at	1.223
NFIB	213029_at	-1.731
ELAVL2	228260_at	-2.15
SMYD2	212921_at	-1.279
C5orf33	226946_at	1.053
BHLHB2	201170_s_at	1.654
HUWE1	236294_at	-1.086
---	240655_at	1.041
LRRTM1	238815_at	1.875
TCEAL2	211276_at	-2.868
NFIB	211467_s_at	-1.938
CTTNBP2	232136_s_at	-1.365
PKP4	201928_at	1.578
PARP8	219033_at	1.889
NTN4	223315_at	-1.006
EPHA4	206114_at	2.739
CDK6	243000_at	1.044
WHSC1	222777_s_at	1.185
---	1565566_a_at	-1.374
LOC144871	225284_at	1.19
FAM65B	209829_at	-3.484
TOX	204529_s_at	-1.5
---	243405_at	-1.152
PDS5A	213984_at	1.409
LBH	221011_s_at	1.329
USP48	229812_at	1.367
PRICKLE1	230708_at	1.327
---	240665_at	-1.697
C1orf114	1555112_a_at	1.433
INSR	213792_s_at	-1.563
EPHA4	229374_at	2.154
CHPT1	1559739_at	-1.599
---	241506_at	-1.541
C6orf192	226301_at	-2.328
SLC1A3	202800_at	3.067
---	230968_at	-2.68
LGR5	210393_at	2.154
ANK2	202920_at	-1.308
GPRC5B	203632_s_at	-2.164
PASK	216945_x_at	-1.018
PRICKLE1	226069_at	2.079
RNF180	242985_x_at	-1.191
NEFH	33767_at	3.235
LHX1	206230_at	-2.15
KIAA0644	205150_s_at	2.485
---	231484_at	2.116
PHIP	212542_s_at	-1.29
KLF9	203543_s_at	-1.502
---	216799_at	-1.284
---	227140_at	2.744
EPHA4	228948_at	1.944
SLC44A5	1569112_at	1.947
LPHN3	242186_x_at	-1.534
CDH10	220115_s_at	-1.64
C3orf59	227599_at	-1.277
---	1556761_at	-2.201
MEST	202016_at	1.336
SLC16A4	205234_at	1.992
SLC16A9	227506_at	-1.043
---	237186_at	1.193
SLC1A4	212811_x_at	1.546
LRRN3	209841_s_at	1.41
---	228108_at	-1.041
SLC17A5	223441_at	-1.199
GRIK1	207242_s_at	1.822
SLC12A2	204404_at	1.527
---	225685_at	1.223
---	1560728_at	-1.224
C6orf201	242739_at	-1.349
LDOC1	204454_at	1.309
NFIB	213033_s_at	-1.421
---	1557422_at	-1.93
C11orf87	236532_at	2.628
BMP2	205290_s_at	1.564
ZNF75D	1553225_s_at	1.116
GRIK1	214611_at	1.495
FABP7	205029_s_at	-3.436
KCNIP1	221307_at	1.361
EML5	242443_at	-1.251
GPR177	221958_s_at	1.96
MEG3	235077_at	-1.393
C11orf87	1557180_at	2.255
DNM3	209839_at	-1.76
---	1563187_at	-2.518
ATP8A2	219660_s_at	1.559
STEAP3	218424_s_at	1.328
FGFR1	226705_at	1.757
WFS1	1555270_a_at	1.033
ZNF540	229328_at	-1.635
---	1560500_at	-1.235
PLEKHH1	225726_s_at	-1.576
FOXP2	243278_at	-2.493
PLAGL1	207943_x_at	-1.919
DACT1	219179_at	1.922
MPP1	202974_at	1.125
CCDC88C	227228_s_at	1.268
LOC92497	233198_at	-1.08
GLCE	213552_at	1.054
---	238847_at	1.856
MEGF11	1552439_s_at	1.18
PAK3	214607_at	-1.727
---	239726_at	-2.141
---	1569362_at	1.479
HOXD3	206601_s_at	2.978
COL2A1	213492_at	3.456
---	236437_at	-1.072
FBLN1	202995_s_at	1.269
P4HB	1564494_s_at	1.54
CPEB2	226939_at	-1.26
DPY19L2	230158_at	-1.364
USP53	230083_at	-1.053
---	235847_at	-1.37
---	244605_at	1.125
NANOS1	228523_at	1.201
NEFH	204412_s_at	1.914
SLC1A4	209610_s_at	1.371
BMP7	209591_s_at	1.374
---	229201_at	-2.294
---	240829_at	-1.191
TMEM158	213338_at	1.459
---	238786_at	-1.793
---	1556762_a_at	-1.745
PAK7	213990_s_at	-1.802
COL2A1	217404_s_at	2.937
STS	203767_s_at	1.327
MAPT	203929_s_at	-1.05
EML4	220386_s_at	1.651
CDH2	203441_s_at	1.141
CDC42EP3	209286_at	1.069
---	241133_at	1.934
NPY1R	205440_s_at	-2.004
BRUNOL5	230497_at	-2.894
---	242346_x_at	-1.526
---	239561_at	-1.297
ZNF148	230821_at	-1.198
---	237839_at	-2.216
---	244112_x_at	-1.286
NFIB	233304_at	-2.104
FOXP2	235201_at	-1.968
TPBG	203476_at	2.1
ATP8A2	231395_at	1.175
EPHA4	227449_at	1.269
LIMD1	218850_s_at	1.093
---	238608_at	1.438
CUX2	213920_at	-2.044
---	1562684_at	-1.608
CD59	200985_s_at	-1.073
OGFRL1	238469_at	-1.201
C1orf114	206721_at	1.349
TMEM64	225974_at	1.278
LMO2	204249_s_at	2.18
C6orf115	223361_at	-1.861
PDLIM7	214266_s_at	1.089
CYP39A1	1553977_a_at	1.064
SH3GL2	205751_at	-2.616
CADPS2	219572_at	-1.356
KLF9	203542_s_at	-1.583
SLC16A1	202236_s_at	1.146
AGPAT4	228667_at	-1.04
SPECC1	228900_at	-1.134
NLGN1	205893_at	-1.465
SLC6A15	206376_at	-3.152
---	1560342_at	-1.327
PRICKLE1	226065_at	1.668
---	226560_at	2.689
NFIB	211466_at	-2.064
---	241365_at	-1.379
---	228214_at	1.83
---	215314_at	-1.807
---	237341_at	-2.666
CD9	201005_at	1.493
GPR137B	204137_at	1.159
ANK3	209442_x_at	-1.599
CNKSR2	229116_at	-1.312
SPRY2	204011_at	2.366
ADAM22	213411_at	-1.379
---	235171_at	-1.078
FLJ41278	215186_at	1.098
---	244375_at	-1.252
---	238883_at	-1.464
SLC44A5	1552782_at	1.139
CCDC80	225242_s_at	2.251
BMF	226530_at	1.418
GSTT2	205439_at	1.111
C9orf72	225919_s_at	-1.149
C6orf168	232067_at	-1.002
PSD3	203355_s_at	-3.481
RP1-21O18.1	229144_at	2.547
ATP6V1G2	214762_at	-1.232
PAK7	210721_s_at	-2.123
PLEKHH1	225727_at	-1.213
MAB21L1	206163_at	-1.976
FAM49A	209683_at	-1.799
SLC44A5	235763_at	2.185
MARCKS	225897_at	-1.069
---	243964_at	-1.115
C6orf151	1553274_a_at	-1.039
BEX5	229963_at	-2.181
---	240847_at	-1.337
INA	204465_s_at	1.031
NTRK3	215311_at	-1.441
CLDN5	204482_at	-1.164
FGFR1	210973_s_at	1.335
---	234649_at	-1.395
---	237441_at	-1.207
PLCL2	213309_at	-1.06
PCDH7	228640_at	-2.465
GNG11	204115_at	1.003
ST7	207871_s_at	-1.516
VGLL4	214004_s_at	1.058
INADL	239173_at	1.169
---	215448_at	-1.861
ACOX2	205364_at	1.046
RASSF5	223322_at	1.027
MED13L	216109_at	-1.158
---	238536_at	-1.28
GRIA2	236538_at	-2.418
---	242859_at	-1.042
EPHA2	203499_at	1.581
FOXF1	205935_at	1.008
CTSZ	210042_s_at	1.062
---	232307_at	-1.218
GRIA2	205358_at	-2.292
---	227498_at	2.174
---	227497_at	1.555
CALCRL	234996_at	1.29
---	227929_at	-1.43
---	242699_at	2.824
KIF13A	220777_at	-1.093
COL9A3	204724_s_at	1.574
LOC147670	1557430_at	-1.084
DOK5	1554863_s_at	1.497
RRBP1	201204_s_at	1.071
HIST1H3E	236278_at	1.038
CD44	212014_x_at	1.485
CADM1	209030_s_at	1.241
BRUNOL5	232416_at	-1.053
---	1556685_at	-1.307
NID2	204114_at	-1.97
PDE1C	239218_at	-3.096
CDH22	215181_at	-1.087
---	230970_at	-1.07
FIGNL1	1552921_a_at	-1.219
IMPACT	222698_s_at	1.248
---	237007_at	-1.391
FAM152A	222158_s_at	1.311
ANKRD28	229307_at	1.121
CDK6	235287_at	2.038
CALCRL	210815_s_at	1.304
CD44	204490_s_at	1.834
EBF1	232204_at	-1.712
RP1-21O18.1	213478_at	1.515
AKAP7	205771_s_at	-1.388
EPB41L4B	223859_at	-1.142
---	242476_at	-1.307
ATP11A	230875_s_at	-1.334
MYLIP	228098_s_at	-1.089
KCNK17	224049_at	1.465
---	236752_at	1.345
TAP2	225973_at	-1.431
INSR	226216_at	-1.108
---	233369_at	-1.346
FAM65B	206707_x_at	-1.125
FAM84B	225864_at	2.084
PDE1C	236344_at	-1.483
SYTL1	227134_at	1.855
---	1561642_at	-1.229
---	1562280_at	-1.949
NTRK3	213960_at	-1.014
---	231310_at	-1.506
LOC100133609	213256_at	-1.086
GALT	203179_at	1.028
DOK5	214844_s_at	1.201
IL28RA	244261_at	1.192
TMED2	204427_s_at	1.022
---	233090_at	1.136
STON2	235852_at	1.261
ZNF702P	206557_at	-1.189
KIAA0746	212311_at	1.47
LOC284033	229266_at	2.763
LOC283481	230351_at	1.116
EN2	207060_at	-2.478
---	1556444_a_at	-1.557
RRAGD	221523_s_at	-1.309
TMEFF2	223557_s_at	1.693
CAMK2N1	228302_x_at	-2.047
TSPAN8	203824_at	1.215
---	242054_s_at	1.385
RIMS1	231986_at	-1.574
---	233393_at	-2.763
ARHGEF7	229642_at	-1.172
MPPED2	215692_s_at	1.04
GLIPR2	225602_at	1.575
---	1569316_at	-1.092
HIST1H2AB	214469_at	1.845
PLSCR4	218901_at	-1.32
ZNF397OS	1557104_at	-1.337
PKP4	214874_at	1.6
NLGN4X	221933_at	-1.295
---	241883_x_at	1.494
GLIPR2	225604_s_at	2.134
C20orf39	219310_at	1.269
LOC283588	1557113_at	-1.002
IL20RA	219115_s_at	1.669
GHR	205498_at	-1.303
AK5	222862_s_at	1.426
C6orf65	231175_at	-1.325
---	239545_at	-1.068
CHI3L1	209396_s_at	2.362
---	226587_at	-1.202
CD44	204489_s_at	1.689
CD44	209835_x_at	1.645
NXN	219489_s_at	1.215
GPR161	230369_at	1.046
---	233180_at	-1.825
HOXC4	206858_s_at	3.221
IQSEC3	213834_at	1.186
GNG7	228831_s_at	-2.165
---	235705_at	-1.11
SLC12A2	225835_at	1.232
SASH1	213236_at	-1.14
ZIC3	207197_at	1.045
MYC	202431_s_at	3.077
BCORL1	228752_at	1.157
CD44	212063_at	1.764
SEC61A1	222385_x_at	1.276
COL13A1	211343_s_at	1.387
---	1562288_at	1.814
PSD3	203354_s_at	-1.694
ST3GAL1	208322_s_at	1.166
---	239903_at	1.529
KIAA0746	212314_at	1.896
ELOVL4	219532_at	-1.512
FRAS1	226145_s_at	1.242
---	244876_at	-1.61
HSPA6	213418_at	1.026
GPR161	214104_at	1.094
CAMK2N1	218309_at	-1.59
---	235422_at	-1.195
tcag7.1177	1553971_a_at	-1.012
DCLK1	215303_at	-1.259
EBF1	229487_at	-1.129
SPON1	209437_s_at	-1.373
FGFR2	208228_s_at	1.525
SLC6A15	239352_at	-1.815
PTN	209466_x_at	1.467
RNF175	236465_at	-1.199
KLHL13	227875_at	-2.093
NELL1	206089_at	1.653
SYT9	1563658_a_at	1.146
ONECUT2	207676_at	1.208
DOCK4	244840_x_at	-1.073
PTN	211737_x_at	1.484
LOC91461	225380_at	1.057
LRRC3B	229085_at	1.3
LOC100128260	1568838_at	1.462
---	232600_at	-1.213
FAM19A4	242348_at	3.401
FGFR2	203638_s_at	1.599
SHROOM3	228400_at	1.661
TMEM108	223523_at	-1.29
SMAD9	227719_at	-1.323
GRAMD3	218706_s_at	-1.452
PDZK1	205380_at	1.808
SPRY4	221489_s_at	1.441
PCK2	202847_at	1.303
CHI3L1	209395_at	2.177
CACNA2D4	228083_at	2.1
CACNA1A	210770_s_at	1.176
DPP4	203717_at	1.426
CDH11	236179_at	1.329
