# Supplementary material for: A gene signature based method for identifying subtypes and subtype-specific drivers in cancer with an application to medulloblastoma
Source: BMC Bioinformatics. 2013 Nov 5;14(Suppl 18):S1. doi: 10.1186/1471-2105-14-S18-S1 (PMC3820164; doi:10.1186/1471-2105-14-S18-S1)
Supplement: Additional file 2 — The converged signatures for the subtypes of the three datasets. [file 1471-2105-14-S18-S1-S2.zip › SignatureList-Kool62-subtypeB.xls]

Gene	Probeset	FoldChange
PDLIM3	210170_at	6.211
PDLIM3	238592_at	5.492
PDLIM3	209621_s_at	5.384
EYA1	214608_s_at	4.929
SPHK1	219257_s_at	2.553
IGH@	228518_at	3.357
ATOH1	221336_at	2.816
LPPR4	213496_at	-5.638
---	241535_at	3.906
ABHD14A	210006_at	-1.686
HHIP	1556037_s_at	3.58
HHIP	237466_s_at	3.377
---	230135_at	5.325
NGFR	205858_at	2.253
GAB1	226002_at	3.089
KIF26A	232069_at	4.144
GLI1	206646_at	1.455
---	241833_at	-3.693
KIAA0922	209760_at	3.169
ADAMTS6	237411_at	3.372
PRLR	231981_at	2.485
SFRP1	202036_s_at	4.07
FOXS1	229731_at	3.438
GAB1	225998_at	3.285
IGSF21	227154_at	-3.765
---	213817_at	4.518
SFRP1	202035_s_at	2.02
SEZ6	229651_at	-2.258
GAB1	229114_at	3.62
ASS1	207076_s_at	-2.072
TEX15	232760_at	2.533
TRAF3	221571_at	-1.648
GAB1	214987_at	1.911
---	239946_at	3.755
MICAL1	218376_s_at	1.737
GAB1	207112_s_at	2.331
CA14	219464_at	1.672
GOLGA9P	1556739_at	1.311
SATB2	215591_at	2.374
---	233691_at	1.335
PRLR	227629_at	4.092
HHIP	223775_at	2.404
WDR72	227174_at	4.227
CHN2	213385_at	-1.295
SHROOM2	204967_at	1.581
GPR68	229055_at	2.294
KIAA0922	235674_at	1.284
---	1564699_at	1.789
LOC441617	237393_at	1.774
ANKRD6	204671_s_at	3.063
SFRP1	202037_s_at	2.535
CLDN1	222549_at	2.457
LOC100132891	228438_at	1.467
ABCB4	207819_s_at	2.147
CTSC	201487_at	1.28
CADPS	204814_at	-1.309
LOC100131622	233136_at	2.067
ZNF516	203604_at	2.539
---	1558686_at	-1.178
PDE5A	227088_at	3.374
C4orf18	219872_at	3.101
BNC1	1552487_a_at	2.817
---	239291_at	-4.433
---	232459_at	1.276
SRGAP1	1554473_at	2.872
LOC646576	236632_at	1.233
CACNA1G	210380_s_at	-1.63
SYNE2	240777_at	1.695
PTCH1	209815_at	1.498
CADPS	1568603_at	-3.004
EEF2K	225546_at	-1.098
---	1562290_at	3.376
---	1562473_at	-4.317
SLC6A8	202219_at	-1.615
PCNT	203660_s_at	3.047
C11orf70	224463_s_at	1.58
KCNT2	234103_at	2.583
C4orf18	223204_at	3.847
PTCH1	1555520_at	1.794
KIF26A	234307_s_at	2.408
TRPM3	216452_at	-3.354
SOX2	213721_at	3.642
DAB1	228329_at	-3.411
PAWR	204005_s_at	1.599
BCHE	205433_at	3.597
CSPG5	39966_at	-2.603
IRAK3	220034_at	1.15
PTCH1	209816_at	1.547
---	235147_at	2.662
ALDH1A3	203180_at	4.911
EEF2K	225545_at	-1.326
GCNT2	230788_at	2.836
SOHLH2	1570153_at	2.438
MET	203510_at	3.529
---	242483_at	-2.835
CA4	206209_s_at	-1.744
ABCB4	1570505_at	1.263
SEZ6	243430_at	-1.881
SRGAP1	233888_s_at	1.71
C20orf108	224690_at	1.412
BRUNOL4	231220_at	-1.206
CALCB	214636_at	3.102
CPLX3	222927_s_at	-1.71
SLC22A5	205074_at	-1.085
PDPN	226658_at	1.422
NDP	206022_at	5.036
GOLGA9P	213737_x_at	1.272
AACS	218434_s_at	-1.193
DLX6	242940_x_at	2.63
PDPN	221898_at	2.813
hCG_1776018	232887_at	2.663
---	242507_at	1.012
LOC646588	236977_at	3.376
GCK	211167_s_at	1.316
ANKRD6	204672_s_at	2.55
PRKD1	205880_at	1.821
---	1563719_a_at	1.115
---	1561319_at	-4.457
CADPS	1568604_a_at	-2.256
CSMD1	231223_at	3.138
UNC119	203271_s_at	-1.881
GAS1	204457_s_at	1.692
---	233678_at	1.002
COL25A1	1555253_at	2.364
ABCC8	210246_s_at	-2.302
---	1555875_at	1.903
ANKRD57	219496_at	1.622
---	234563_at	1.449
---	242572_at	1.698
BMP5	205430_at	2.837
CADPS	239884_at	-2.556
LTB4R	236172_at	1.011
---	239684_at	-1.655
C20orf108	224693_at	1.318
ESRRB	1556156_at	1.881
PDE5A	206757_at	2.446
---	226223_at	2.329
PEX5L	222910_s_at	-1.566
LOC100131683	240289_at	1.174
---	243907_at	1.17
---	238967_at	1.245
KCNT2	244455_at	3.025
PAWR	204004_at	2.23
CADPS	233950_at	-1.836
TREX2	207891_s_at	-1.028
---	235046_at	1.84
ASTN2	209693_at	-1.086
---	227484_at	2.51
DLX6	239309_at	1.162
---	238624_at	-1.302
---	222168_at	1.274
HIP1	226364_at	-1.501
L3MBTL4	228557_at	1.956
PRIMA1	230087_at	1.492
IRX1	230472_at	3.632
TBR1	220025_at	-2.496
STX3	209238_at	-1.95
NTRK3	215025_at	1.108
---	239970_at	2.14
ITIH2	204987_at	3.343
---	232614_at	1.46
RPESP	214725_at	2.19
C1orf54	219506_at	1.229
RGN	210751_s_at	-1.216
---	205728_at	-2.577
---	234012_at	-1.544
C7orf31	229146_at	1.343
CLIP4	226425_at	-1.017
CLCN4	214769_at	-2.25
MAL2	224650_at	-4.251
PDPN	204879_at	1.115
HTRA1	201185_at	-1.889
MRAP2	227226_at	2.875
PTPRR	210675_s_at	-1.844
TRPM3	1555252_a_at	-1.21
---	234235_at	2.505
PTPRR	206084_at	-2.019
---	240903_at	1.432
---	232210_at	1.51
PTX3	206157_at	1.599
---	232584_at	1.783
SOX2	228038_at	4.013
SLC17A7	204229_at	-2.367
ZC3H12C	231899_at	1.056
PLXNA2	227032_at	-1.412
CA4	206208_at	-1.169
---	228504_at	2.052
KIAA1772	220340_at	1.151
ANKRD57	227034_at	1.348
BCL2	203685_at	1.323
---	233273_at	1.284
---	235570_at	1.006
EPB41L4A	228256_s_at	1.848
CSPG5	205344_at	-2.175
---	240245_at	1.692
DENND1A	226849_at	-1.024
HOOK1	225792_at	-1.45
FDFT1	241954_at	1.416
TTC9	213172_at	-2.348
CLDN1	218182_s_at	1.142
---	236300_at	1.595
ITGBL1	205422_s_at	1.688
PPP2R2C	223574_x_at	1.564
NUAK1	204589_at	-1.451
PDE5A	240088_at	1.277
---	241789_at	1.163
PREX1	224925_at	1.147
PPP2R2C	223573_s_at	1.197
JAZF1	225798_at	-1.684
---	241470_x_at	1.465
---	229339_at	1.419
FILIP1L	1554966_a_at	1.789
KLHL4	214591_at	2.58
---	236697_at	-1.44
IGF2	202409_at	2.649
HPCAL1	205462_s_at	-1.959
HPCAL1	212552_at	-1.177
CXXC4	229774_at	-1.739
NDST3	220429_at	3.474
KRT17	205157_s_at	1.091
---	1562608_at	2.17
---	235483_at	-1.026
RBMS3	238447_at	1.226
ACSL6	229725_at	-1.936
ASPN	219087_at	2.824
DOCK11	226875_at	1.281
PLXNA2	213030_s_at	-1.121
SLC44A3	228221_at	2.118
PTK2	1559529_at	1.052
ITGBL1	231993_at	2.174
F2R	203989_x_at	1.182
FILIP1L	204135_at	1.968
ASPN	224396_s_at	1.687
ZDHHC23	226912_at	-1.098
FAM46A	224973_at	1.87
LHFPL2	212658_at	1.022
ADCYAP1R1	226690_at	-1.315
SRGAP1	1569269_s_at	1.231
CHRM3	214596_at	-3.798
NEUROG1	208497_x_at	-3.034
SOX2	213722_at	1.26
RAP2B	227897_at	1.08
SOHLH2	220129_at	1.14
CYLD	213295_at	-1.108
CLCN4	217556_at	-1.545
TGFB2	209909_s_at	1.565
TGFB2	220407_s_at	1.054
---	230661_at	1.988
DAAM1	244062_at	1.319
NKAIN4	228017_s_at	2.072
CLCN4	205148_s_at	-1.451
HS3ST5	240479_at	1.491
---	240910_at	-1.498
RPESP	235210_s_at	3.042
FAM89A	226448_at	-1.633
RPESP	235209_at	3.057
CCDC64	228320_x_at	-1
---	232144_at	1.454
PPP2R2B	213849_s_at	-1.304
BCL11A	1559078_at	1.983
CHRM3	1553705_a_at	-3.815
OGN	218730_s_at	3.784
OTX2	231731_at	-5.209
LAMC3	219407_s_at	1.101
CACNA1C	238636_at	-1.384
NEDD4	213012_at	1.135
SLC17A7	204230_s_at	-1.913
ABCA8	204719_at	3.188
MIA3	212310_at	-1.093
KLHL4	1553027_a_at	1.284
---	228121_at	1.889
GCNT2	211020_at	1.423
DDX60	218986_s_at	1
ACSL6	213683_at	-1.001
ISLR	207191_s_at	1.175
PDXK	202671_s_at	-1.193
NKAIN4	230771_at	1.218
APBA2	209870_s_at	1.073
EIF4E	201436_at	-1.268
CTSC	225646_at	1.374
GBP1	231577_s_at	1.5
DLG3	212729_at	-1.628
METRN	232269_x_at	2.886
NID1	202007_at	2.555
COL21A1	208096_s_at	2.243
FGD4	230559_x_at	-1.027
PPP2R2C	228010_at	2.219
TCF12	235925_at	1.068
---	242488_at	-4.949
SYT4	223529_at	-1.923
DUSP5	209457_at	-1.865
MYO10	201976_s_at	-1.202
TDRD7	213361_at	-1.222
SOSTDC1	213456_at	3.119
PPL	203407_at	-1.406
SMOC2	223235_s_at	2.158
DCN	209335_at	1.616
---	230773_at	-1.346
CLCN4	205149_s_at	-1.124
OGN	222722_at	3.899
CNTNAP2	219301_s_at	-2.666
DAAM1	232552_at	1.291
---	229849_at	-1.287
ESRRG	209966_x_at	-2.807
---	236385_at	1.059
GNAS	228173_at	1.049
ZFHX4	219779_at	-1.68
EGR2	205249_at	2.312
GPR176	227846_at	-1.09
METRN	219051_x_at	2.066
FRMD4A	208476_s_at	1.236
ESRRG	207981_s_at	-2.371
CHRM3	1564339_a_at	-3.059
SOX13	38918_at	1.094
MPEG1	226818_at	1.073
OTX2	242128_at	-4.778
SNHG5	225155_at	1.439
---	1559391_s_at	1.514
ITGBL1	214927_at	2.794
MED30	227787_s_at	1.197
RASSF8	225946_at	-1.932
INADL	214705_at	-1.326
LRRC16A	219573_at	1.636
---	1562235_s_at	2.136
GBP1	202269_x_at	1.277
MRC1	204438_at	1.339
C12orf34	226487_at	-1.127
---	243356_at	2.321
SP110	209761_s_at	1.114
HIP1	205425_at	-1.89
---	228507_at	1.023
FAM46A	221766_s_at	2.298
MMD	203414_at	-1.003
---	227838_at	2.473
---	242022_at	1.111
SLC40A1	223044_at	2.111
---	1564676_a_at	1.264
---	1561690_at	1.524
NRIP2	215104_at	2.268
PLCH1	214745_at	2.287
RND2	213467_at	-1.216
LPP	243874_at	1.308
RAB11FIP4	224482_s_at	-1.292
TMEM144	228624_at	3.559
ABLIM3	205730_s_at	1.697
---	241262_at	-1.019
RND3	212724_at	1.632
OMD	205908_s_at	1.417
PAWR	229515_at	1.027
FAM40B	231880_at	-1.465
LAMA1	227048_at	1.103
---	244873_s_at	-1.148
ZDHHC22	229875_at	-1.328
---	1561657_at	1.04
KIF21B	204411_at	-2.013
KIF21A	226003_at	1.17
DLG3	212728_at	-1.128
CBFA2T2	1554637_a_at	1.602
CHRM3	1559633_a_at	-2.535
FAR2	220615_s_at	1.077
WSCD1	213155_at	-1.466
GRIK3	230593_at	1.337
---	240574_at	-1.195
DCN	211896_s_at	1.364
PIPOX	221605_s_at	-1.121
MS4A6A	230550_at	1.092
BVES	228783_at	1.215
DCN	211813_x_at	1.267
---	235831_at	-2.427
SP110	208012_x_at	1.289
ITGBL1	1557080_s_at	2.923
RGMB	227339_at	1.888
---	233243_at	1.292
GRIA4	208464_at	1.547
SP110	209762_x_at	1.554
---	233310_at	-1.427
NCAM1	231532_at	1.069
---	227943_at	-1.798
---	232628_at	1.318
MPEG1	226841_at	1.362
---	215577_at	1.114
RAB33A	206039_at	1.284
BCL2L11	1555372_at	1.205
C11orf71	218789_s_at	-1.084
GBP1	202270_at	1.532
SLC7A14	1556641_at	-1.577
FGF11	227271_at	-1.159
BCL11A	210347_s_at	1.816
---	231037_at	1.48
TOX2	228737_at	1.243
C1orf187	1556826_s_at	-1.657
FAR2	239108_at	1.163
CBFA2T2	207625_s_at	1.323
CD14	201743_at	1.237
VSTM2A	236308_at	-2.643
DLX1	242138_at	1.467
DCN	201893_x_at	1.192
LMO4	209205_s_at	1.173
---	238666_at	1.159
C12orf5	219099_at	-1.195
BCL11A	219498_s_at	1.335
POLR1D	218258_at	1.206
DLX2	207147_at	1.022
BCL11A	222891_s_at	2.218
PRPF18	232473_at	1.023
SEPP1	201427_s_at	1.653
CNTNAP2	219300_s_at	-2.044
LOC652900	218720_x_at	-1.21
COL1A2	229218_at	1.419
COL3A1	211161_s_at	4.166
PDGFRB	202273_at	1.066
FHL2	202949_s_at	1.553
ST8SIA2	239537_at	-2.963
MITF	226066_at	1.171
CNTNAP2	215145_s_at	-2.214
SMOC1	222784_at	-1.605
---	238558_at	1.061
HLA-DQA1	213831_at	1.134
UBASH3B	238462_at	2.806
hCG_1998957	215193_x_at	1.446
CNR1	1560225_at	1.599
COL1A2	202403_s_at	2.323
CBFA2T2	209144_s_at	1.302
KCNQ5	244623_at	-1.107
---	238735_at	1.523
---	1561754_at	1.545
CHL1	204591_at	-1.824
MID1IP1	218251_at	1.48
PTPRO	208121_s_at	-1.949
AQP1	209047_at	-1.618
C1QL1	205575_at	1.164
LRRC16A	230793_at	1.435
COL3A1	201852_x_at	3.285
UBASH3B	238587_at	2.028
SSTR2	217455_s_at	-2.129
VSTM2A	230117_at	-1.978
DNAJC24	242562_at	1.115
ECM2	206101_at	1.811
BCL11A	219497_s_at	2.108
SLC26A11	226679_at	-1.035
ADCYAP1	206281_at	2.025
COL3A1	215076_s_at	3.027
MED30	227786_at	1.033
---	215441_at	1.742
---	232411_at	2.035
KCNC1	230547_at	-1.687
MFAP3L	205442_at	-1.086
VASH2	235343_at	-1.264
COL3A1	232458_at	1.557
JAZF1	225800_at	-1.099
OMD	205907_s_at	1.648
BCAT1	225285_at	1.898
---	235538_at	1.426
IGH@	211430_s_at	2.103
---	241692_at	1.2
ANO2	220111_s_at	-1.309
LOC100128443	225613_at	1.013
RYR3	206306_at	2.225
C5orf4	220751_s_at	1.261
CPM	235706_at	1.014
LY96	206584_at	1.085
C1orf187	1554340_a_at	-2.682
CPM	206100_at	1.301
C1orf187	1558368_s_at	-1.884
TRIM9	230280_at	-2.005
ANXA1	201012_at	1.837
---	1556658_a_at	1.153
LOC389895	240312_at	1.418
LOC134466	244289_at	-2.125
CNTNAP2	219302_s_at	-1.333
ADCYAP1	230237_at	3.23
MCC	206132_at	-1.012
DLG3	207732_s_at	-1.015
DIO2	203700_s_at	1.024
LMO4	209204_at	1.288
CYR61	210764_s_at	2.007
GPR158	232195_at	-1.002
---	213429_at	1.113
LUM	201744_s_at	2.592
THSD7B	232327_at	1.026
---	241681_at	1.023
HLA-DRB1	208306_x_at	1.052
LOC100128443	225611_at	1.135
hCG_1998957	212998_x_at	1.347
UGCG	221765_at	-1.238
BCAT1	226517_at	1.875
hCG_1998957	209312_x_at	1.4
---	233257_at	-1.338
CPNE4	228796_at	-1.596
---	236815_at	1.271
MFSD4	229254_at	-1.533
LOC100132999	229872_s_at	-1.301
GRIA4	1569178_at	1.631
CRIM1	228496_s_at	1.202
SPAG6	210033_s_at	-1.178
GRIA4	238663_x_at	3.544
KIAA0895	213424_at	-1.179
BRUNOL4	223653_x_at	-1.719
C1QA	218232_at	1.205
GPR34	223620_at	1.659
LOC727820	227383_at	-1.656
SSTR2	214597_at	-1.722
SCN2A	229057_at	-3.72
MAN1A1	221760_at	1.898
CPLX1	223500_at	2.183
COL1A2	202404_s_at	2.213
TMEM130	238426_at	-1.321
SLC6A16	1569940_at	1.091
ZNF385B	229019_at	-2.238
CNR1	213436_at	1.228
---	243003_at	1.233
EGR1	227404_s_at	2.028
C7orf58	228728_at	1.847
LOC727820	227384_s_at	-1.403
CRIM1	202551_s_at	1.11
NETO1	1552736_a_at	1.063
PDZD2	209493_at	-1.474
AQP1	207542_s_at	-1.382
HLA-DQA1	212671_s_at	1.507
CPEB4	224828_at	-1.138
RP1-177G6.2	1557133_at	2.293
LOC402665	244694_at	1.403
SCG2	204035_at	-1.476
SSTR2	239031_at	-1.598
SV2B	205551_at	-1.295
SLC35F2	218826_at	-1.129
RAB26	50965_at	1.021
TSHZ2	244521_at	1.031
EGR1	201694_s_at	1.361
---	228828_at	-1.055
HLA-DRA	208894_at	1.075
LOC283070	226382_at	-1.442
C7orf16	220231_at	2.844
---	231925_at	1.23
CYR61	201289_at	1.918
TSGA14	225484_at	-1.107
NKX2-2	206915_at	2.496
HOXA7	235753_at	1.073
CSRP2	211126_s_at	-1.822
PDE1A	208396_s_at	1.301
SYNPO2	225895_at	1.039
SPP1	209875_s_at	-1.475
RAB26	219562_at	1.018
LOC253039	1555892_s_at	-1.029
CBFA2T3	208056_s_at	1.282
HOXA7	206847_s_at	1.054
PLXNC1	213241_at	1.154
DCT	205337_at	2.469
EYA2	209692_at	-1.435
LOC100128844	229110_at	-2.038
DAB2	210757_x_at	1.31
CSRP2	207030_s_at	-1.965
PCDHA1	224212_s_at	-1.054
---	241873_at	1.753
HLA-DPA1	211990_at	1.163
ZNF385B	1555800_at	-1.679
PAX6	235795_at	1.509
ANKRD35	231118_at	1.354
PCDHB5	223629_at	-1.728
---	228826_at	-1.006
HLA-DPA1	211991_s_at	1.245
