# Supplementary material for: A gene signature based method for identifying subtypes and subtype-specific drivers in cancer with an application to medulloblastoma
Source: BMC Bioinformatics. 2013 Nov 5;14(Suppl 18):S1. doi: 10.1186/1471-2105-14-S18-S1 (PMC3820164; doi:10.1186/1471-2105-14-S18-S1)
Supplement: Additional file 2 — The converged signatures for the subtypes of the three datasets. [file 1471-2105-14-S18-S1-S2.zip › SignatureList-Kool62-subtypeC.xls]

Gene	Probeset	FoldChange
LEMD1	229927_at	2.379
---	232105_at	1.872
RREB1	215032_at	1.262
RREB1	242297_at	1.943
NLK	222589_at	1.25
RPGRIP1	206608_s_at	1.084
PDGFA	205463_s_at	-1.819
PRL	205445_at	5.38
SCHIP1	204030_s_at	-1.619
YAP1	224894_at	-3.421
---	220533_at	1.486
RREB1	228487_s_at	2.331
KHDRBS2	215527_at	3.622
TGFB1I1	209651_at	-1.801
KCNA5	206762_at	1.581
ROBO2	226766_at	-2.019
UNC5D	231325_at	4.422
DDX31	219328_at	1.92
ZFP36L1	211962_s_at	-2.004
---	1562828_at	3.915
CYBRD1	217889_s_at	-2.14
---	232781_at	1.735
---	237197_at	1.786
MAK	220302_at	2.187
AKAP6	205359_at	-1.068
---	1559149_at	3.077
YAP1	224895_at	-2.48
POU3F2	242455_at	-2.312
---	1561341_at	4.053
PHLDA1	225842_at	1.816
PDGFA	229830_at	-1.357
SEMA6A	225660_at	-1.446
RREB1	203704_s_at	1.381
EPHA8	231796_at	1.538
GLDC	204836_at	-1.739
SIX6	207250_at	2.674
FOXG1	206018_at	5.958
SDCCAG8	227785_at	1.647
FLJ42709	1556696_s_at	-1.19
FSD1	219170_at	-1.992
SGK1	201739_at	1.941
DDX31	235436_at	2.231
TMEM55A	226338_at	-1.259
RILPL2	227983_at	-1.051
GALNT7	222587_s_at	-1.482
DOCK1	203187_at	-1.217
LHX4	1553157_at	1.726
ANTXR1	224694_at	-1.53
SYT1	203999_at	-2.535
UGT8	228956_at	-3.017
---	226834_at	-1.067
---	222376_at	-1.042
REV3L	208070_s_at	1.329
PHLDA1	217997_at	1.166
C14orf39	1561985_at	2.397
RREB1	215620_at	1.5
SEMA6A	223449_at	-1.811
BDH2	218285_s_at	-1.646
CITED1	207144_s_at	1.178
SIX5	229009_at	-1.016
CCDC109B	218802_at	-3.735
ARL4C	202207_at	-1.078
ANGPTL2	213004_at	-2.051
JUB	225806_at	-2.567
SIRT4	222248_s_at	1.305
FAM101A	227320_at	1.122
POU3F2	207084_at	-1.866
UGT8	208358_s_at	-1.028
LINGO2	232720_at	3.333
CNTN2	230045_at	-1.719
TMEM169	228981_at	-1.352
ROBO2	226709_at	-2.754
JAKMIP2	205888_s_at	-1.366
HSPB2	205824_at	-1.233
ARL4C	202206_at	-1.005
NOTCH2	202443_x_at	-2.114
---	213016_at	-1.162
ZSCAN12	206507_at	1.029
---	1556568_a_at	1.123
---	241956_at	-1.483
EMP3	203729_at	-1.828
---	230650_at	1.162
LIN28B	229349_at	3.099
SLC10A4	239913_at	2.243
SDCCAG8	1553034_at	1.579
NOTCH2	212377_s_at	-2.079
---	231980_at	1.454
DOK6	236290_at	1.781
ANGPTL2	213001_at	-1.802
AP1S2	228415_at	1.35
INHBB	205258_at	2.583
NR2F1	209505_at	-1.625
PDZRN3	212915_at	-1.505
---	225725_at	-1.006
ZMAT3	219628_at	-1.162
---	241835_at	2.372
COL4A5	213110_s_at	-2.972
FBN3	240117_at	1.309
---	236468_at	1.217
---	1559521_at	1.211
NOTCH2	210756_s_at	-1.374
SLC22A23	223194_s_at	2.194
JAKMIP2	205889_s_at	-1.626
SIRT4	220047_at	1.324
SAMD3	236782_at	2.956
MDFIC	211675_s_at	-1.77
PTPRK	203038_at	-1.736
ZFP36L1	211965_at	-1.124
SEMA6A	215028_at	-1.716
SLC2A10	221024_s_at	-1.35
---	242055_at	1.798
MEIS1	204069_at	-2.417
CRTAP	1555889_a_at	-1.718
---	232916_at	-1.149
---	231631_at	1.322
FAM20C	226722_at	-1.21
ZNF804A	215767_at	1.243
CAST	207467_x_at	-1.155
PDGFRA	203131_at	-3.056
C1orf215	1552803_a_at	1.022
MPP3	206186_at	2.465
NR2F1	209506_s_at	-1.335
---	243240_at	-1.648
LOC100127983	1557961_s_at	-2.466
WNT3	229103_at	1.148
---	216286_at	1.341
NTN1	227816_at	-3.553
SUCLG2	212459_x_at	-1.247
---	243686_at	2.066
ANGPTL2	219514_at	-1.414
---	237299_at	1.069
GRIN2A	231384_at	-2.784
---	244885_at	-2.158
DBI	209389_x_at	-1.333
NBEA	226439_s_at	1.285
DBI	211070_x_at	-1.212
MEIS1	1559477_s_at	-2.421
---	243745_at	1.064
SUCLG2	215772_x_at	-1.226
---	231410_at	2.79
---	236210_at	1.238
EOMES	231776_at	5.238
JUB	1553764_a_at	-2.073
MBP	225407_at	1.198
SLC39A8	209267_s_at	-1.283
DBI	202428_x_at	-1.142
ZCCHC24	212419_at	-1.092
NTF3	206706_at	1.357
---	210230_at	1.213
MEIS1	242172_at	-1.423
GRIN2A	242286_at	-2.241
MYT1	210341_at	1.871
GALM	235256_s_at	-1.294
PHLDA1	217996_at	1.274
GRIN2A	206534_at	-1.044
---	236714_at	1.581
TRIP6	209129_at	-1.085
TTMA	229523_at	-1.561
TCAM1	233320_at	2.347
GPR56	212070_at	-1.337
RAB13	202252_at	-1.374
---	244464_at	-1.333
NMNAT2	1556029_s_at	-1.576
---	239990_at	1.059
SYT1	203998_s_at	-2.264
PUNC	230960_at	1.067
SLC6A3	206836_at	2.118
CMTM3	1555705_a_at	-1.148
ROBO1	213194_at	-1.464
IQCE	204202_at	1.249
SCG5	203889_at	-1.853
---	1558869_at	-1.169
SOX4	213668_s_at	1.08
CAST	208908_s_at	-1.054
SLC25A37	221920_s_at	-1.099
PAPPA2	213332_at	1.534
EMILIN3	228307_at	-2.044
RPS6KL1	223534_s_at	1.016
C21orf34	239999_at	1.208
---	228780_at	-2.991
---	241457_at	-1.507
---	240254_at	2.027
LGALS1	201105_at	-1.943
LOC100132678	236453_at	1.171
ETV6	225764_at	-1.328
CRTAP	1554464_a_at	-2.192
FLRT2	204358_s_at	-1.138
GABRG2	206849_at	3.639
C4orf12	238081_at	-1.328
EVC2	229974_at	-1.289
ZIC2	223642_at	-1.993
LOC100130868	1560425_s_at	-1.308
MACROD2	235278_at	1.479
TSPAN18	228819_at	-1.023
ELFN2	1559072_a_at	1.62
KIAA1239	230765_at	3.91
ERF	203643_at	-1.002
SNX7	205573_s_at	-1.01
CMTM3	224733_at	-1.553
TOM1L1	204485_s_at	-1.19
ADAMTS5	219935_at	-1.675
---	232156_at	1.055
---	233401_at	-1.762
LRRC7	233499_at	2.483
RBM24	235004_at	1.098
WWTR1	202133_at	-1.785
TSPO	202096_s_at	-2.285
---	233546_at	1.723
---	238002_at	-1.213
KIAA1543	1568617_a_at	1.831
NAV2	1556606_at	-1.229
SNCAIP	237833_s_at	2.097
DENND2C	230769_at	1.251
GABRG2	1568612_at	4.635
EBF2	220392_at	-1.245
SDC2	212157_at	-1.147
WNT5A	205990_s_at	-1.378
PMAIP1	204286_s_at	-1.79
MAP2K6	205698_s_at	-1.163
---	235759_at	-2.426
GRIK2	1560265_at	-1.758
P2RY5	218589_at	-1.866
---	237452_at	1.078
---	239767_at	1.635
FLRT2	204359_at	-2.116
TMEM132B	1563488_at	1.239
EFNA5	233814_at	-1.112
REV3L	238736_at	1.326
STAMBPL1	227607_at	-1.37
TMEM123	211967_at	-2.332
CDH18	206280_at	4.285
LOC100127983	228107_at	-1.937
IRX2	228462_at	-1.725
ADAMTS5	229357_at	-1.24
PALM2-AKAP2	202760_s_at	-1.515
KANK2	218418_s_at	-1.211
DTWD1	219291_at	-1.129
TUBB6	209191_at	-1.495
TANC2	224952_at	2.276
ZNF398	228145_s_at	1.032
CRISPLD2	221541_at	-1.356
PRPS2	203401_at	-1.129
ANO6	224906_at	-1.134
GPX8	228141_at	-1.783
MARVELD1	223095_at	-1.276
---	216132_at	1.3
HTR2C	207307_at	1.768
CXCR4	209201_x_at	-1.987
C20orf74	234314_at	2.886
SNCAIP	219511_s_at	2.246
MAP3K1	225927_at	-1.185
ELF1	212418_at	-1.042
ZC3HAV1	225634_at	-1.305
KIAA1543	226494_at	1.246
MCC	226225_at	1.035
PCDH18	225975_at	-1.721
ETV6	235056_at	-1.308
---	236035_at	1.568
GPR88	220313_at	2.036
PMAIP1	204285_s_at	-2.038
---	212920_at	-1.2
SCN3B	204723_at	1.3
JMJD6	215233_at	1.599
CXCR4	211919_s_at	-1.919
TAC1	206552_s_at	1.76
ANXA4	201301_s_at	-1.07
KIAA1853	230010_at	1.091
YPEL2	1556420_s_at	1.886
C1QTNF4	223708_at	1.712
MIPOL1	244246_at	-1.59
TNFAIP8	210260_s_at	-1.228
RPL36A	201406_at	-1.091
DLL3	219537_x_at	-1.434
LRRC7	1552666_a_at	1.076
C21orf56	223360_at	-1.252
KIAA1755	1561394_s_at	-1.081
FLRT2	240259_at	-1.02
NPM1	221923_s_at	-1.982
NR2F2	209121_x_at	-1.249
AMOTL2	203002_at	1.226
LOC100132810	239665_at	-1.891
CHST1	205567_at	1.296
WWTR1	202132_at	-1.013
FGF13	205110_s_at	1.266
KIAA0999	204156_at	1.233
GLS	221510_s_at	-1.284
NR2F2	209120_at	-1.178
FLNA	213746_s_at	-1.12
---	1560865_a_at	1.119
PCDHB7	231738_at	1.216
DIAPH2	205726_at	-1.225
MGP	238481_at	-1.01
LOC100130624	217266_at	-1.176
ANXA4	201302_at	-1.325
SH3GL3	205637_s_at	2.191
WNT5A	213425_at	-1.021
DIAPH2	205603_s_at	-1.268
CXCR4	217028_at	-1.952
ZNF204	214823_at	1.889
RALYL	213967_at	3.736
ITGA6	201656_at	-1.323
PRKCZ	202178_at	-1.066
PLCB4	203896_s_at	-1.196
LOC283535	1559603_at	2.703
C17orf45	225065_x_at	-1.257
RALGPS1	204199_at	1.304
---	1560924_at	1.298
GOLGA8A	210425_x_at	1.1
MTSS1	203037_s_at	1.041
MACROD2	1563209_a_at	1.881
---	231274_s_at	-1.101
LOC649299	217256_x_at	-1.103
SCN3B	204722_at	1.648
RCBTB2	204759_at	-1.34
---	243339_at	1.363
IGSF11	228375_at	-1.637
TRA@	216191_s_at	-1.844
SV2C	216086_at	2.187
PLCB4	203895_at	-1.168
B4GALT6	235333_at	1.198
GLT1D1	229770_at	1.066
PCDH18	225977_at	-1.072
ROR1	232060_at	-2.551
CTNNA1	1558214_s_at	-1.292
FLNA	214752_x_at	-1.25
COL15A1	203477_at	-2.111
TSPYL5	213122_at	2.866
---	1561135_at	1.686
SLC16A6	230748_at	1.819
TSHZ1	223283_s_at	1.001
---	242551_at	1.882
KIAA0999	213034_at	1.104
NEUROD2	1552953_a_at	1.166
RRAD	204803_s_at	-1.033
TSHZ1	223282_at	1.068
DNAJC12	223721_s_at	-1.026
GPR12	214558_at	1.462
TRD@	213830_at	-1.276
NKAPL	229340_at	1.234
---	230486_at	-1.16
ROR1	211057_at	-1.398
CLIC1	208659_at	-1.579
LRRC4	223552_at	1.348
TRA@	217143_s_at	-2.334
KIAA1853	237828_at	1.179
COL12A1	225664_at	-1.151
---	243139_at	1.416
FAM38A	202771_at	1.166
FSTL5	232010_at	3.661
TGIF2	216262_s_at	-2.009
FAP	209955_s_at	-3.388
BAIAP2	205294_at	1.078
NAP5	239650_at	1.763
PVRL3	213325_at	-1.268
HMG20B	210719_s_at	-1.554
GNB4	225710_at	-1.084
FRZB	203697_at	-1.692
PDGFD	219304_s_at	-1.487
---	229498_at	-1.95
EDIL3	207379_at	2.078
SMARCD3	204099_at	1.418
MYT1L	1554633_a_at	1.176
LOC285771	237870_at	1.036
---	1557280_s_at	1.63
ZBTB38	225512_at	1.439
MGC42105	230864_at	1.39
---	215571_at	1.019
C18orf1	207996_s_at	2.871
EDIL3	1558643_s_at	1.05
C18orf1	209574_s_at	1.62
---	230042_at	2.166
---	1568870_at	1.269
SFXN3	217226_s_at	1.377
RHOBTB3	202975_s_at	-1.17
RHOBTB3	225202_at	-1.393
PELI1	232304_at	-1.585
ROR1	205805_s_at	-1.323
SYNJ2	240257_at	1.251
PCBP3	205663_at	-1.009
ACHE	205377_s_at	1.228
REEP1	204365_s_at	1.227
---	238751_at	1.252
RAB34	1555630_a_at	-1.423
hCG_1815491	238022_at	-1.671
KIF1B	209234_at	1.198
---	242783_at	1.366
FGFR1	222164_at	-1.023
CNTNAP5	1553013_at	1.678
---	238694_at	1.038
RFXANK	202758_s_at	-1.217
ATF3	202672_s_at	-1.21
FRZB	203698_s_at	-1.767
---	1568735_at	1.373
RAPGEFL1	218657_at	1.101
PCLO	213558_at	1.737
MPST	203524_s_at	-1.141
---	1563414_at	-1.024
INPP5F	203607_at	1.998
CYFIP1	208923_at	-1.006
RAB34	224710_at	-1.321
FNBP1	230086_at	1.493
FLRT1	210414_at	1.165
---	242881_x_at	-2.692
ADCY1	213245_at	1.32
---	1557745_at	2.471
SERPINF1	202283_at	-3.113
HDAC1	201209_at	-1.412
APOL4	1555600_s_at	-1.675
LRP3	228525_at	1.137
SFXN3	220974_x_at	1.276
PABPC1L	226670_s_at	-1.796
RGS7	206290_s_at	1.417
C1orf201	227694_at	1.081
---	1559360_at	-1.413
ATP11C	226785_at	-2.023
HMG20B	209113_s_at	-1.034
---	239973_at	-1.469
MTHFD2	201761_at	-2.143
---	231130_at	-1.452
DYNC1I1	205348_s_at	1.353
PVT1	1558290_a_at	-1.18
NSF	202395_at	1.084
TEAD1	224955_at	-1.141
ZBTB38	219221_at	1.594
LOC391132	216177_at	-1.161
SLC16A14	238029_s_at	1.55
SHOX2	210135_s_at	-2.212
MFNG	204153_s_at	-1.348
FLJ30594	1553797_a_at	1.766
---	227545_at	-1.072
TLL1	206415_at	1.058
HSD11B2	204130_at	-2.115
KCNA1	230849_at	2.907
TTR	209660_at	1.772
FSTL1	208782_at	-1.206
PNMAL2	232003_at	1.159
GAS5	224741_x_at	-1.016
SYNJ1	212990_at	1.07
PTPN13	204201_s_at	-1.901
LOC653506	225955_at	1.111
LGI1	206349_at	3.668
---	1559394_a_at	-2.074
KAL1	205206_at	1.022
FLJ39632	1558139_at	-1.251
---	239671_at	1.768
---	1557279_at	1.057
hCG_1815491	238021_s_at	-1.968
SYNJ2	210612_s_at	1.934
GABBR2	209990_s_at	2.309
DERA	218102_at	-1.164
IMPA2	203126_at	-1.349
SERTAD4	229674_at	-1.022
FLJ38379	1556474_a_at	-1.954
SYNJ2	212828_at	1.442
MOBKL1B	214812_s_at	-1.121
RGS7	1554500_a_at	1.338
TNNI3K	220415_at	1.062
