# Supplementary material for: A gene signature based method for identifying subtypes and subtype-specific drivers in cancer with an application to medulloblastoma
Source: BMC Bioinformatics. 2013 Nov 5;14(Suppl 18):S1. doi: 10.1186/1471-2105-14-S18-S1 (PMC3820164; doi:10.1186/1471-2105-14-S18-S1)
Supplement: Additional file 2 — The converged signatures for the subtypes of the three datasets. [file 1471-2105-14-S18-S1-S2.zip › SignatureList-Northcott90-subtypeA.xls]

Gene	Probeset	FoldChange
WIF1	3460198	7.604
RUNX2	2908762	4.372
ABHD12B	3535307	5.319
ADAMTSL1	3163982	5.224
ADAMTSL1	3164086	3.916
TMEM51	2321645	3.574
NKD1	3660075	4.424
GPR64	4001654	3.233
GABRE	4026010	4.406
DKK2	2780907	5.333
AMHR2	3415988	2.103
C20orf103	3876084	4.833
PDE11A	2589017	4.624
CYP4F12	3823340	2.099
C1orf126	2397600	2.226
PART1	2811145	4.062
OSR2	3108859	2.037
AXIN2	3767480	2.9
CYB5R2	3361381	2.83
DLX3	3762083	1.775
SPTLC3	3876990	2.814
EMX2	3266408	3.813
LHCGR	2552368	3.674
TGFA	2558612	3.675
TNFRSF11B	3150455	3.093
MYOZ1	3294652	1.201
ADAM19	2883440	1.508
DSC3	3802924	3.558
CD82	3328520	2.281
BMP4	3565206	2.833
ADAM12	3311832	2.849
MGC45800	2795628	1.502
RTTN	3812426	2.356
ERN1	3766651	2.325
RSPO1	2407224	1.713
TNFRSF19	3481410	2.483
RNF43	3764399	2.626
AXIN2	3767465	1.603
PGM5	3173508	3.741
MAF	3701000	1.098
TNC	3222170	5.113
PPFIBP2	3319137	2.492
SLFN11	3753500	3.577
CCDC68	3808745	2.356
CALHM2	3304767	1.045
DSE	2922631	1.561
EMID1	3941848	1.657
SP5	2514908	2.203
FZD10	3437780	2.124
IFT57	2687840	2.378
MYOT	2830465	3.169
C22orf31	3956670	1.227
KREMEN1	3941793	2.631
GAD1	2514969	5.042
ASCL4	3430603	1.647
RAI2	4001223	2.054
FAM179A	2475348	1.135
P4HA2	2875193	2.001
EDN3	3891447	1.863
CNGA3	2495410	1.428
TMEM2	3209384	3.202
CLCN2	2708457	1.158
PYGL	3564210	2.931
MKX	3282463	1.77
ALPL	2324416	2.08
ALK	2546409	1.868
NTN5	3867287	1.902
SLC7A8	3557209	2.346
CD226	3812385	2.046
DMRT2	3159754	2.49
FOXA1	3561703	1.582
DKK4	3133325	2.315
PDZK1	2356425	2.054
PDLIM4	2828441	1.08
SELENBP1	2435005	1.412
KCNH5	3567873	3.11
PKP2	3450234	2.941
CCBE1	3810542	2.226
CCDC36	2622026	1.866
MYO3B	2514745	2.17
STGC3	2622063	1.916
RASL11B	2727116	1.385
RAB11FIP2	3308864	2.046
BHLHE40	2608725	2.671
IL20RA	2976041	1.215
ACPP	2642720	1.103
DCX	4018218	-4.276
NXPH3	3725714	1.406
MOBKL2B	3202316	2.357
SFN	2326774	1.145
PIWIL4	3345157	1.919
COL6A3	2605321	1.46
AMY2B	2349402	-3.123
LDLRAP1	2326018	1.324
LTBR	3402444	1.025
IL11RA	3167553	1.974
ADAMTS20	3451558	1.754
SLC41A1	2452691	1.022
ITGA9	2617188	2.361
GALNTL2	2612508	2.783
ISL1	2808931	1.476
CPNE9	2609824	1.204
PRKCD	2624291	1.168
NPNT	2738378	1.387
WNT11	3382523	1.195
PLEKHH2	2479433	1.934
CHRM4	3371537	1.505
SLC20A2	3133345	1.186
CCDC3	3278057	2.775
LSR	3830246	1.074
WNT16	3021269	2.196
COLEC12	3795733	1.06
ADRB3	4049835	1.052
CUBN	3279698	1.533
LDLRAD3	3326950	1.342
PLXDC1	3755510	1.685
DDR2	2364231	1.88
SHOX2	2702610	1.608
ASB13	3275042	1.936
MAGEC3	3993487	1.075
BAMBI	3240452	3.175
KCNJ5	3355860	2.362
OCA2	3614774	2.375
PAX3	2600881	2.366
ZNF804B	3011675	3.052
RASSF3	3419898	1.085
ESM1	2856995	2.934
PLCD4	2527895	1.271
DKK1	3247172	3.323
ZNF385C	3757538	1.923
HOXD10	2516834	1.633
RRBP1	3899173	1.145
APCDD1	3778772	2.179
KPNA5	2922840	-1.594
CLDN11	2652027	1.875
CACHD1	2340078	2.075
GSN	3187686	1.38
RUNDC3B	3011409	-2.346
DSG2	3783529	3.223
LPIN1	2469910	1.391
THSD1P	3514879	1.235
PHLDB2	2635906	1.805
EPHA7	2965206	3.105
ACSF2	3726406	1.18
FZD6	3110272	1.854
PTGS1	3188111	1.334
NEFH	3942021	1.602
MGC16169	2780734	1.689
ROR2	3214496	1.922
CXCR7	2533999	1.01
JPH1	3140920	1.581
EPHA3	2632225	3.663
SCARA3	3091475	1.612
ROD1	3220977	1.308
CD200	2636125	-2.635
TMEM45A	2633691	1.363
FAM184A	2971724	-1.345
ACSS2	3883064	1.391
COCH	3531163	-1.318
ATOH8	2491788	1.159
PLCB1	3875642	2.621
SOCS2	3426257	1.602
MSX2	2841964	2.974
LRRC55	3331150	1.485
KCND3	2428119	-1.405
AQP3	3203569	1.304
GABRG3	3585272	3.873
HACE1	2967151	-1.417
QPCT	2477438	1.949
ELAVL2	3201784	-1.878
TPH1	3365203	3.885
HM13	3881282	1.071
MAP2	2525533	-1.254
CPS1	2525989	2.472
DACT1	3538087	1.033
CUGBP2	3234760	-1.735
SYK	3178952	1.899
NFIB	3199207	-2.283
PHIP	2961816	-1.179
ATP6V1C2	2469529	1.184
UCHL1	2725013	-1.653
LOXL1	3601348	1.098
ECEL1	2603844	1.224
PLEKHF2	3107828	2.315
VIT	2477203	1.035
NOL4	3803628	-3.063
CNTN1	3411721	-1
IDE	3300350	1.043
LGI2	2764004	1.885
LGR5	3422144	4.855
CALCRL	2591367	2.139
CD9	3402315	1.982
TGFBI	2829947	1.836
STC1	3128046	2.697
GLT8D2	3468888	4.36
KCNK17	2952893	1.877
EFHD1	2532480	1.103
ALCAM	2634494	2.819
DNMBP	3303165	1.232
PSAT1	3175971	2.409
GADD45A	2341083	2.371
CORO2B	3599495	-2.406
FBLN1	3948640	1.38
MAB21L1	3509411	-2.88
STIM2	2722377	1.278
TRMT11	2924619	-1.458
CDC14A	2348896	1.312
PKP4	2511820	1.463
TBPL1	2926476	-1.221
RNF146	2924898	-1.297
PREP	2967321	-1.134
TMEM100	3763390	2.647
SRD5A2	2547231	1.688
LPHN3	2728938	-1.729
SLIT2	2720584	2.333
ENC1	2862696	-2.42
ABHD14B	2675836	1.017
CCDC46	3767531	1.937
HYOU1	3394123	1.073
BAI3	2912416	-1.64
ATP8A1	2767378	1.042
PHLDB2	2635895	1.062
BSG	3815014	1.251
OSBPL3	3041875	1.854
GALNT14	2546874	1.724
HSF2	2923819	-1.031
KCNB2	3103062	-1.041
DSP	2893794	1.126
BEND7	3278305	-1.656
CRABP2	2438458	2.291
FREM2	3486096	3.288
SEMA3A	3059464	-1.771
EMB	2856044	1.857
CD44	3326635	1.798
DPP6	3032647	-1.634
UBR2	2907190	-1.079
CASP8AP2	2916952	-1.073
PCDH21	3255311	2.737
TUBE1	2970044	-1.368
TPBG	2915133	1.139
SLC1A3	2806643	2.6
ATRNL1	3265565	-2.557
MPP1	4027585	1.668
RPN2	3884100	1.021
	2339328	1.284
CNTNAP2	3029900	2.332
ME3	3385307	-1.502
RELN	3065740	-3.061
BHMT2	2817212	1.179
NECAB3	3903089	1.014
EZR	2981912	-1.094
KLF12	3517793	-1.456
PERP	2976360	1.903
HK2	2489545	1.5
SPRY2	3519309	1.842
KIAA1586	2911257	-1.182
ATP1A2	2362892	1.902
GNG11	3012978	1.621
AHNAK2	3581221	2.072
HUNK	3917938	1.342
HSPA5	3225398	1.11
GJD2	3617712	1.34
CNTN5	3345940	3.496
TMEM196	3040465	1.147
PCDH8	3515109	1.38
SLC1A4	2485636	1.019
KIAA0746	2764192	2.036
FIGNL1	3050367	-1.104
TMED10	3572340	1.109
ARRDC3	2866704	-1.374
TRIM5	3360622	1.254
BTBD9	2952497	-1.107
STX7	2974469	-1.573
UNQ3104	3440998	1.032
CCDC28A	2927873	-1.091
EPHA4	2600689	2.64
STS	3967689	1.289
CLGN	2787005	-1.001
SLC16A4	2427469	2.055
CA11	3867264	1.003
SLC6A15	3464276	-2.662
SPON1	3321361	-1.404
SHPRH	2978050	-1.034
NUCB2	3322251	1.067
C6orf168	2966193	-1.28
SV2A	2434139	1.544
ORC3L	2916390	-1.105
AMPH	3046739	-1.616
FGFR2	3310041	1.354
LRRIQ1	3424705	-1.514
EMP2	3679959	1.297
FGFR1	3132016	1.74
ONECUT2	3789727	1.014
FAM59A	3803290	1.016
TOX	3136888	-1.189
HDAC9	2991395	-2.284
C1orf95	2383176	1.039
ANXA2P2	3167110	1.323
DSCR8	3920816	3.869
COTL1	3702547	1.147
C6orf203	2919927	-1.204
ERBB4	2597552	-1.1
TUBB2A	2939213	-1.571
FAM135A	2912777	-1.009
TNNC1	2676167	1.297
ANXA2	3627248	1.193
DEK	2944068	-1.006
RERG	3445820	2.154
LHX1	3719329	-1.866
NPY1R	2792127	-1.297
L1CAM	4026798	1.186
B3GAT3	3375935	1.122
KCNH7	2584258	-1.666
ACCN1	3752888	1.412
GRIA2	2749222	-1.798
PTN	3074857	1.41
CPNE6	3529467	1.765
SNX14	2963313	-1.071
CNTN4	2607923	-1.358
SPOCK1	2876897	-1.029
C6orf199	2969201	-1.193
SLC25A33	2319340	-1.391
BLID	3395198	1.344
UST	2930418	1.432
ELAVL4	2335671	-2.181
GPC6	3496637	1.321
SYT9	3319073	1.29
ATP8A2	3482274	1.996
TCEAL2	3985008	-2.207
LINGO1	3634256	1.027
PDIA5	2639225	1.331
SLITRK1	3519624	-1.526
SMPDL3A	2923939	-1.068
FAM65B	2945741	-1.555
LBH	2475678	1.206
CHI3L1	2451593	1.146
LRRC17	3017030	1.035
PRMT8	3401438	1.539
NCOA7	2924514	-1.226
PRICKLE2	2679917	-1.771
CLU	3129065	1.294
C8orf37	3145240	1.069
TUBB2B	2939232	-1.541
LHX8	2342475	2.815
CACNA1A	3852133	1.345
C11orf41	3326067	-1.678
C4orf33	2743370	-1.094
SLC26A7	3106559	1.335
CTSK	2434609	1.855
MYC	3115504	2.494
CST3	3901296	1.121
3-Sep	3947227	-1.689
AK5	2343025	1.351
NEDD4L	3789947	-1.667
SEMA3E	3059393	1.541
CTTNBP2	3069470	-1.408
OGFRL1	2912980	-1.259
DTNA	3784208	-1.528
CXorf57	3986230	-1.145
KCNIP1	2840270	2.031
RPL23AP13	2482683	-1.036
APC	2824198	-1.027
KIAA1324L	3059942	-1.065
PTPRT	3906390	1.151
GPR98	2819779	1.759
PPM1K	2777333	-1.037
TMEFF2	2592598	1.095
MSRA	3085403	-1.365
DCLK1	3509473	-1.463
MEIS2	3618333	-2.202
C6orf124	2985281	-1.458
CACNA2D4	3440066	1.133
GNG12	2417272	1.059
SNAP91	2962876	-1.149
FOXP2	3019793	-1.566
YIF1A	3378159	1.059
RNF152	3811000	-1.041
RGNEF	2815488	1.111
PFKFB3	3233605	1.179
C3orf59	2711034	-1.286
