# Supplementary material for: A gene signature based method for identifying subtypes and subtype-specific drivers in cancer with an application to medulloblastoma
Source: BMC Bioinformatics. 2013 Nov 5;14(Suppl 18):S1. doi: 10.1186/1471-2105-14-S18-S1 (PMC3820164; doi:10.1186/1471-2105-14-S18-S1)
Supplement: Additional file 2 — The converged signatures for the subtypes of the three datasets. [file 1471-2105-14-S18-S1-S2.zip › SignatureList-Northcott90-subtypeB.xls]

Gene	Probeset	FoldChange
EYA1	3140037	4.701
PDLIM3	2796951	5.378
HHIP	2745899	2.501
ATOH1	2736224	3.938
MRAP2	2915571	3.324
KIF26A	3554104	2.498
SFRP1	3132782	3.398
NDP	4006280	3.931
ABCB4	3060117	2.368
ANKRD6	2916825	2.536
GAB1	2745547	1.765
OTX2	3566176	-4.218
SATB2	2594089	1.059
IRAK3	3420442	3.307
PRLR	2853102	3.46
UNC119	3750723	-2.279
PDE5A	2783596	3.519
NRIP2	3440568	1.951
NDST3	2740896	4.041
KIAA0922	2748198	2.229
PEX5L	2707045	-1.362
PTX3	2649367	1.989
ADAMTS6	2859601	3.139
ADAMTS6	2859565	2.347
SPHK1	3735478	1.15
GLI1	3418120	1.153
IGSF21	2323172	-2.271
FOXS1	3902552	1.518
SLC2A14	3442812	1.066
BCHE	2703902	3.729
PPP2R2C	2759205	3.403
GCNT2	2894573	1.592
ALDH1A3	3611625	2.826
GRAMD1B	3353640	-2.135
SLC44A3	2347625	1.618
NEUROG1	2876597	-1.913
L3MBTL4	3797295	2.426
KCNT2	2449391	1.715
C4orf18	2791419	3.353
SOX2OT	2654454	3.031
GRIA4	3347118	4.058
TBR1	2512752	-2.102
ITIH2	3234083	3.615
ABCA9	3768703	2.327
PCNT	3924573	1.263
MAL2	3113180	-3.31
PDPN	2321182	1.72
TMEM144	2749380	2.317
SPATA20	3726569	-1.128
SEZ6	3751237	-1.422
NID1	2462160	1.144
SMOC2	2937144	1.636
SGEF	2648535	1.522
CADPS	2679406	-1.062
CXXC4	2780388	-1.667
PRKD1	3559192	1.663
HS3ST5	2970607	2.198
SEPP1	2855285	2.054
C1orf187	2320392	-1.529
LHFPL2	2863885	1.387
TEX15	3130244	2.512
PAWR	3463522	1.213
MET	3020343	1.896
QRFPR	2783978	2.749
WDR72	3625052	1.767
ST8SIA2	3609004	-1.834
ST8SIA2	3608952	-1.648
SOHLH2	3509645	1.616
PTPRO	3406329	-1.328
SOHLH2	3509677	1.132
GLRA1	2882253	-1.281
COL21A1	2958232	1.395
CLDN1	2710599	2.096
CLCN4	3968512	-1.029
ZFHX4	3104013	-2.139
TGFB2	2380590	1.514
BMP5	2958172	1.578
ESRRG	2455933	-1.272
TRPM3	3209060	-1.33
ABCA6	3768791	1.107
TEX9	3594986	1.578
OMD	3214825	2.365
C14orf83	3569285	1.085
OGN	3214800	2.683
LMO4	2345286	1.164
CHRM3	2387606	-1.586
ABCA8	3768627	1.679
PREX1	3908631	1.281
C7orf16	2995811	2.072
GRIK3	2406926	2.35
CSMD1	3121751	1.577
PTPRR	3461883	-2.172
DUSP5	3263743	-1.03
INS-IGF2	3359121	2.558
SRPX2	3984468	1.312
ACSS3	3424218	1.081
USH2A	2455699	-1.906
KIF21A	3450775	1.42
MC5R	3780334	1.208
RASSF9	3464405	2.565
PDE1A	2590582	2.662
ASPN	3214845	2.073
SOSTDC1	3039671	2.071
CFH	2373336	1.633
CYP3A5	3063406	1.236
MYO10	2850071	-1.841
CHRNA5	3603436	1.812
MYOCD	3710823	1.576
C7orf58	3021158	1.079
FUT9	2917825	1.09
FRMPD1	3168990	-1.347
PNPLA3	3947952	-1.266
BARHL2	2422398	1.203
IGFBP5	2598828	1.854
SLC17A7	3867842	-1.573
CRIP2	3554818	1.238
JAZF1	3043264	-1.022
FAR2	3409605	1.985
CACNA1G	3726618	-1.085
PDE3A	3407453	1.776
CNR1	2963859	1.085
PHACTR2	2928930	-1.047
CA4	3729419	-1.712
CALCB	3321592	1.025
EPB41L4A	2870964	1.601
ANXA1	3174816	1.49
MAN2A1	2823551	1.024
RALGPS2	2369339	-1.208
C1S	3403168	1.751
APOD	4054204	2.044
TRERF1	2954022	1.318
SFRP5	3302533	1.171
DCN	3465274	1.228
GNB3	3402874	-1.04
F2R	2816459	1.005
POU6F2	2998192	1.878
IMPG2	2686602	-1.052
CBFA2T2	3882533	1.05
C8orf84	3140478	1.1
RASSF8	3408733	-1.398
LRRC16A	2898746	1.454
ODZ1	4020655	-1.692
APBA2	3585905	1.131
CPNE4	2695453	-1.316
PDE10A	2984275	1.263
BCAT1	3447694	1.939
HIVEP2	2977265	1.297
ALDH1A1	3209726	1.352
TRHDE	3422458	1.888
KIAA1772	3780981	2.253
MME	2648677	1.032
PLXNC1	3426502	1.069
TGFB3	3572517	-1.468
RPL31	2496536	1.017
VCAM1	2348992	1.243
DYNC1I1	3013565	-1.149
CDH23	3251068	-1.025
NCALD	3147173	1.873
SMOC1	3542275	-1.238
RGMB	2821761	1.056
C7	2807716	1.619
COL3A1	2519577	1.413
COMMD6	3518169	1.004
TRIM9	3564250	-1.177
HIGD2A	2842561	1.546
PFDN4	3889766	1.071
SLC22A15	2353337	1.063
ATP2B4	2375706	1.131
BTBD11	3430462	1.367
SLC17A8	3428190	1.143
FAT1	2797393	1.106
CACNG7	3841134	1.188
COL1A2	3013054	1.471
DGKB	3039247	-2.079
PVRL3	2635641	1.182
FTH1	3375648	1.051
NEUROD6	3044518	1.068
PCDHB5	2832325	-1.687
