# Supplementary material for: A gene signature based method for identifying subtypes and subtype-specific drivers in cancer with an application to medulloblastoma
Source: BMC Bioinformatics. 2013 Nov 5;14(Suppl 18):S1. doi: 10.1186/1471-2105-14-S18-S1 (PMC3820164; doi:10.1186/1471-2105-14-S18-S1)
Supplement: Additional file 2 — The converged signatures for the subtypes of the three datasets. [file 1471-2105-14-S18-S1-S2.zip › SignatureList-Northcott90-subtypeC.xls]

Gene	Probeset	FoldChange
CCDC109B	2739160	-3.135
LEMD1	2452478	3
BOC	2636319	-1.373
RREB1	2893562	1.17
GPR63	2965653	-1.539
RFTN2	2593796	-2.438
GNG3	3333595	-1.314
CXCR4	2578028	-1.633
SGK1	2975014	2.45
MSN	3979659	-1.435
MAK	2941632	2.143
SCG5	3587495	-2.142
CYBRD1	2515240	-2.149
FBXL21	2829905	1.167
ZFP36L1	3569754	-1.809
ANGPTL2	3225855	-2.903
PRL	2945129	2.92
EBF2	3128411	-1.667
PCYT1B	4003017	-1.074
KHDRBS2	2959039	4.919
SCHIP1	2649824	-1.25
TGIF2	3883941	-1.459
ASAM	3395464	-1.796
UGT8	2740507	-1.705
TMEM169	2526971	-1.354
GALM	2477933	-1.339
TMEM55A	3144235	-1.663
GLI3	3047660	-1.404
BDH2	2780143	-1.005
DOCK1	3269939	-1.071
GALNT7	2751936	-1.036
CRTAP	2616166	-1.209
ARL4C	2604390	-1.556
PTPRK	2973376	-2.476
TOM1L1	3727449	-2.298
BSCL2	3376054	-1.04
C14orf39	3567243	2.092
ETV6	3405032	-1.097
C10orf72	3288518	-1.011
FLRT2	3546924	-1.866
MAPK10	2776670	-1.319
ABCD2	3450861	-2.067
PHGDH	2354634	-1.122
PRELID2	2879739	-1.774
KIAA0999	3392996	1.049
SLC22A23	2939298	1.551
EMP3	3837731	-1.688
NOTCH2	2431112	-1.461
ZNF679	3004462	1.331
MAP2K6	3733065	-1.653
DDX31	3228191	1.618
JAKMIP2	2880361	-1.505
P2RY5	3513514	-1.57
MPP3	3758640	2.21
FLRT1	3334174	1.126
TOM1L1	3727499	-1.458
TMEM123	3388631	-1.31
RALYL	3105271	2.665
LINGO2	3202528	2.976
APOL4	3959388	-1.66
MIPOL1	3532935	-1.459
NHEDC2	2780099	-1.12
UNC5D	3093526	2.751
GAP43	2637112	-1.732
FOXG1	3530655	1.236
GRIK2	2918982	-1.491
MEIS1	2486178	-1.494
COL4A5	3986730	-1.204
EYS	2959596	2.649
SYT1	3423622	-1.902
GPX8	2809831	-1.634
LOC100128868	3020222	1.245
SLC16A6	3768412	1.174
PLA2G16	3376529	-1.285
EDIL3	2865390	1.08
PROKR2	3896257	1.801
SUCLG2	2680819	-1.187
TTR	3783565	1.192
ZNF441	3821377	1.009
STK33	3361811	-1.341
SAMD3	2973856	3.14
MYT1	3893973	1.127
SRL	3677969	-1.259
NAP5	2577028	1.932
ZDHHC13	3322958	-1.48
EOMES	2667024	3.47
FSTL4	2875685	-1.269
SERPINE2	2601414	-1.215
KLRD1	3404660	1.393
KDELC1	3523881	-1.075
CTNNA2	2490351	-1.116
IL17RB	2624565	-1.065
PAPPA2	2368590	1.381
DTX3L	2638962	-1.016
PCBP3	3924254	-1.291
HPCA	2329131	1.511
DIAPH2	3983962	-1.516
MTHFD2	2489172	-1.373
FAP	2584134	-2.995
PTGER2	3535780	1.101
MGC42105	2808308	1.317
GOLIM4	2704267	-1.444
FAM13A1	2777564	-1.171
PCDHB7	2832378	1.147
SEMA6D	3592755	-1.141
TNIK	2705266	1.121
CDH18	2850676	1.199
MGP	3445741	-1.614
	3872370	1.566
LMX1A	2441940	1.662
TRPC5	4018327	1.515
FZD7	2523045	-1.399
CPEB3	3300242	1.12
TAGLN3	2635998	-1.071
GRM8	3071063	1.808
RSPO3	2924851	2.484
KL	3484895	1.512
NAP5	2577106	1.023
LIN28B	2919399	1.439
LGI1	3258713	2.546
ZNF154	3872380	1.11
C18orf1	3779950	1.138
FSTL5	2791894	2.309
RGS7	2463227	1.181
FAM60A	3449700	-1.084
TSPYL5	3145801	2.653
RDH10	3103293	1.228
DMC1	3960685	1.051
GPR12	3506648	3.229
EML5	3575371	1.014
FCGR2A	2363689	-1.017
HTR1A	2859387	1.545
RPH3A	3432394	1.127
SERPINF1	3705967	-2.118
RBP1	2697863	-1.487
LPAR4	3982534	1.036
CNTNAP5	2503929	1.172
KRT222P	3756386	1.627
SMARCD3	3079576	1.188
SNCAIP	2826159	1.843
FHDC1	2747961	1.145
EPHA6	2632778	1.479
PTPRZ1	3021377	1.878
ST18	3135046	1.063
DIRAS2	3214227	1.427
MAPRE3	2474071	1.023
TAC1	3014065	1.072
GABBR2	3217242	1.409
OR2L2	2390298	1.022
GRIN2B	3445326	-1.185
GABRA1	2838416	1.153
ABCC9	3446919	1.042
