# Supplementary material for: A gene signature based method for identifying subtypes and subtype-specific drivers in cancer with an application to medulloblastoma
Source: BMC Bioinformatics. 2013 Nov 5;14(Suppl 18):S1. doi: 10.1186/1471-2105-14-S18-S1 (PMC3820164; doi:10.1186/1471-2105-14-S18-S1)
Supplement: Additional file 2 — The converged signatures for the subtypes of the three datasets. [file 1471-2105-14-S18-S1-S2.zip › SignatureList-Cho73-subtypeA.xls]

Gene	Probeset	FoldChange
GAD1	206669_at	4.502
GAD1	206670_s_at	3.759
TNC	216005_at	5.324
MYOT	219728_at	5.002
ADAM12	213790_at	3.924
GPR64	206002_at	4.364
AMHR2	206892_at	1.851
CCDC46	213644_at	3.707
OSR2	213568_at	2.769
DKK4	206619_at	3.451
WIF1	204712_at	7.952
DKK2	219908_at	6.808
FZD10	219764_at	5.49
ADAM12	215613_at	2.208
EMX2	221950_at	7.333
CALHM2	57715_at	1.068
CALHM2	221565_s_at	1.369
NBLA00301	219791_s_at	2.635
BAMBI	203304_at	3.557
TNC	201645_at	5.109
CUGBP2	202157_s_at	-1.985
BMP4	211518_s_at	4.226
TGFA	205016_at	2.863
DKK1	204602_at	4.072
CUGBP2	202156_s_at	-2.521
ADAM12	202952_s_at	1.751
TRA@	216191_s_at	4.14
ADAM19	209765_at	2.146
DLX4	208216_at	2.987
IFT57	218100_s_at	2.191
GLT8D2	221447_s_at	4.813
CNGA3	207261_at	2.569
LHCGR	207240_s_at	2.669
GABRE	204537_s_at	2.129
TMEM51	218815_s_at	3.489
PART1	205833_s_at	3.199
TRA@	217143_s_at	2.886
LEF1	210948_s_at	1.945
RASL11B	219142_at	3.109
EMID1	213779_at	1.949
SELENBP1	214433_s_at	1.814
SHOX2	210134_x_at	1.839
P4HA2	202733_at	2.726
PDLIM4	211564_s_at	2.756
MSX2	210319_x_at	2.376
NET1	201829_at	2.252
STC2	203438_at	3.266
ALK	208212_s_at	3.077
AMBRA1	219141_s_at	1.428
C20orf103	219463_at	3.646
TRD@	213830_at	2.35
MLPH	218211_s_at	1.81
RUNDC3B	215321_at	-2.588
AMBRA1	52731_at	1.831
HYAL1	210619_s_at	2.359
SHOX2	208443_x_at	3.438
PART1	205834_s_at	1.859
CCDC68	220180_at	1.82
PYGL	202990_at	2.578
COL5A1	212489_at	2.205
C9orf3	212848_s_at	2.435
NET1	201830_s_at	2.329
MUT	202960_s_at	-1.031
COL5A1	203325_s_at	3.221
FGF20	220394_at	1.525
COL9A3	204724_s_at	1.769
TCP1	222011_s_at	-1.611
PDLIM4	214175_x_at	3.07
LRP4	212850_s_at	3.753
TRBC1	213193_x_at	2.549
CUGBP2	202158_s_at	-1.451
SCYE1	202542_s_at	1.594
OCA2	206498_at	3.018
TMEM2	218113_at	2.335
RASIP1	220027_s_at	1.982
PDLIM4	218691_s_at	1.51
EPHA7	206852_at	1.743
MAP3K7	206853_s_at	-1.366
CUBN	206775_at	1.963
PTGS1	205128_x_at	1.098
ZNF292	212368_at	-1.475
BHMT	206119_at	4.09
NUP153	202097_at	-1.283
ZMAT4	219877_at	3.861
TH	208291_s_at	1.671
RAI2	219440_at	3.17
TMEM45A	219410_at	1.541
PPFIBP2	212841_s_at	2.512
RAB11FIP2	203884_s_at	1.345
VAMP5	204929_s_at	1.879
ATP8A1	213106_at	1.998
PHIP	212542_s_at	-1.238
NRN1	218625_at	-1.328
ROD1	214697_s_at	1.323
CCDC88C	215343_at	1.839
SLC35A1	203306_s_at	-1.285
REEP5	208872_s_at	1.575
HECA	218603_at	-1.673
SFRS18	212179_at	-1.665
ASB13	218862_at	2.405
KCTD14	219545_at	1.193
ST8SIA3	208065_at	1.019
DEFA5	207529_at	1.358
PRPF4B	202127_at	-1.199
NQO1	210519_s_at	1.479
---	215290_at	-5.392
TRBC1	210915_x_at	1.806
SFN	33323_r_at	1.768
GAD1	205278_at	7.162
---	222322_at	2.725
SCYE1	202541_at	1.435
ZNF187	213218_at	-1.277
SFRS18	212177_at	-1.302
ISL1	206104_at	3.356
ODZ3	219523_s_at	1.365
ADORA1	205481_at	1.279
NENF	218407_x_at	1.802
RGS4	204337_at	1.537
RBM16	203250_at	-1.108
MOBKL2B	219265_at	1.042
SLC16A2	204462_s_at	1.196
GLT25D2	209883_at	1.15
UBR2	212760_at	-1.177
LOC100134306	210016_at	-2.15
CES1	209616_s_at	1.305
DSC3	206032_at	1.147
TRMT11	218877_s_at	-1.498
CRYZ	202950_at	1.354
BTN2A1	211256_x_at	-1.298
KRAS	214352_s_at	-1.052
MAP3K7	206854_s_at	-1.22
PAX3	207679_at	1.061
NOL4	206045_s_at	-3.966
FBXO11	222119_s_at	-1.087
OBFC1	219100_at	1.202
PRPH	213847_at	1.458
TNFRSF11B	204933_s_at	2.343
ASF1A	203427_at	-1.352
CDKN1C	213348_at	1.361
---	216012_at	2.755
---	222288_at	2.736
COL5A1	212488_at	1.809
TSC22D2	204094_s_at	1.146
MUT	202959_at	-1.01
PNPLA4	209739_s_at	1.604
CDKN1C	219534_x_at	1.026
SNAP91	204953_at	-1.743
CRABP2	202575_at	3.423
MPP1	202974_at	2.051
CDC40	203376_at	-1.246
PERP	217744_s_at	1.188
GALNT14	219271_at	3.653
NXPH3	221991_at	1.23
GRB10	210999_s_at	1.475
ERBB4	214053_at	-2.487
CDC5L	209056_s_at	-1.15
AQP3	39248_at	2.71
S100A4	203186_s_at	2.085
---	221844_x_at	1.071
CASP8AP2	222201_s_at	-1.765
LGR5	213880_at	4.925
HSF2	209657_s_at	-1.41
FKBP11	219118_at	1.095
CALCRL	206331_at	1.419
CDC14A	210742_at	1.373
MED23	218846_at	-1.321
HOXD4	205522_at	2.769
COTL1	221059_s_at	2.147
CCNT2	204645_at	-1.198
NFIB	213032_at	-2.331
GAS6	202177_at	1.203
LPIN1	212276_at	1.142
WDR47	203855_at	-1.212
TNNC1	209904_at	1.429
SIL1	218436_at	1.368
HDAC9	205659_at	-2.269
NFIB	209289_at	-1.452
NFIB	213029_at	-1.902
---	222325_at	3.693
TBPL1	208398_s_at	-1.35
SFN	33322_i_at	1.137
RELN	205923_at	-3.003
C6orf120	221787_at	-1.513
NFIB	213033_s_at	-2.464
PCDH8	206935_at	2.332
SYK	207540_s_at	1.925
CHI3L1	209396_s_at	2.923
ALCAM	201951_at	2.557
FOXL2	220102_at	1.588
LOXL1	203570_at	2.759
RAB11FIP2	203883_s_at	1.49
AMY1A	208498_s_at	-2.208
PLCB1	213222_at	2.807
RSBN1	213694_at	-1.02
TPPP3	218876_at	1.641
BAI3	205638_at	-3.172
HMGCL	202772_at	1.06
MTSS1	203037_s_at	-1.084
EPHB6	204718_at	1.986
CHI3L1	209395_at	4.123
ALCAM	201952_at	3.169
KCND3	213832_at	-3.061
ENC1	201341_at	-2.62
TRBC1	211796_s_at	2.195
DCX	204850_s_at	-5.827
MTO1	222014_x_at	-1.085
EPHA3	206070_s_at	1.112
SEMA3B	203071_at	1.024
HBS1L	209315_at	-1.559
NFIB	209290_s_at	-1.767
CEP170	212746_s_at	-1.139
ACY1	202740_at	1.005
NEDD4L	212448_at	-1.961
MAB21L1	206163_at	-2.763
OSBPL3	209627_s_at	1.228
DERL1	219402_s_at	1.042
KIAA0240	38892_at	-1.405
EPHA4	206114_at	1.588
SOCS2	203373_at	1.382
CXCR7	212977_at	1.562
ZNF273	215239_x_at	-1.388
CD47	211075_s_at	1.859
NFIB	211466_at	-1.807
CITED2	209357_at	-1.528
NQO1	201468_s_at	1.116
ELAVL2	208427_s_at	-1.36
STK17A	202695_s_at	1.238
BHLHE40	201170_s_at	1.174
S100A11	200660_at	1.506
CH25H	206932_at	1.729
DSP	200606_at	3.414
ASF1A	203428_s_at	-1.257
ATG5	202511_s_at	-1.058
FBLN1	201787_at	2.327
C6orf134	218874_s_at	-1.366
GARNL1	214855_s_at	-1.124
GNAI1	209576_at	-1.144
ENC1	201340_s_at	-2.306
STK17A	202693_s_at	1.938
DSG2	217901_at	2.639
SIGMAR1	201692_at	1.016
SPON1	213994_s_at	-2.691
SSR4	201004_at	1.242
FBXO31	219785_s_at	1.289
AMPH	205257_s_at	-2.975
LOC220594	213510_x_at	-1.372
SOCS2	203372_s_at	1.198
DCX	204851_s_at	-5.207
EPHA3	206071_s_at	1.056
CDC42	214230_at	-1.859
ORMDL2	218556_at	1.142
---	215448_at	-2.427
COL16A1	204345_at	2.104
LASS6	212446_s_at	-1.175
SOCS6	206020_at	1.722
LMO2	204249_s_at	1.16
MAPT	203928_x_at	-1.553
S100A13	202598_at	1.19
LPHN3	209866_s_at	-1.045
LPHN3	209867_s_at	-1.416
SMPDL3A	213624_at	-1.214
---	215147_at	-1.266
DNMBP	212838_at	1.072
ZNF193	205181_at	-1.362
LASS2	222212_s_at	1.176
SPON1	209436_at	-1.397
STC1	204595_s_at	1.485
DDC	205311_at	1.017
TGFBI	201506_at	1.775
GALNT10	212256_at	2.081
S100A6	217728_at	1.363
GADD45A	203725_at	2.181
JARID2	203298_s_at	-1.155
NEFH	33767_at	2.313
ZNF329	219765_at	-1.116
PDE9A	205593_s_at	-1.872
TPH1	214601_at	4.328
AMT	204294_at	1.602
DMD	203881_s_at	-1.346
PKP4	201928_at	1.156
UHRF1BP1L	213118_at	-1.073
SERPINH1	207714_s_at	1.234
PCDH21	213369_at	3.538
LOC100134440	219225_at	-1.186
ONECUT2	207676_at	1.956
IL11RA	204773_at	1.002
CD200	209583_s_at	-2.031
SOCS5	209647_s_at	-1.069
PLXDC1	214081_at	2.445
JHDM1D	221778_at	-1.302
STX7	212632_at	-1.526
MDN1	212693_at	-1.17
LOC284244	214162_at	-3.185
CCL2	216598_s_at	1.667
---	222096_x_at	1.039
PCSK1	205825_at	1.172
TCF7L1	221016_s_at	1.153
PASK	216945_x_at	-1.467
GSTO1	201470_at	1.155
RNF144A	204040_at	-1.272
IGF1R	203628_at	-1.197
TIMP1	201666_at	1.39
RHOQ	212119_at	1.137
PPIB	200967_at	1.002
DPP6	207789_s_at	-1.852
LMAN2	200805_at	1.002
SFRS18	212176_at	-1.219
LMCD1	218574_s_at	1.089
COL2A1	213492_at	3.608
LBH	221011_s_at	1.353
---	212867_at	-1.437
TBC1D30	213912_at	1.605
EPS8	202609_at	-1.132
SCN3B	204723_at	-1.701
KIAA1598	221802_s_at	-1.593
MAPT	206401_s_at	-2.274
CLGN	205830_at	-1.611
TRIO	209011_at	-1.192
ZNF177	207417_s_at	-1.275
TRIM24	213301_x_at	-1.489
SPATA7	219583_s_at	-1.27
PCMTD2	212406_s_at	-1.03
TAGLN2	200916_at	1.27
SRPX	204955_at	1.979
DYRK4	212954_at	1.411
EFHD1	209343_at	1.39
FAM149A	222291_at	-1.018
BAI3	211568_at	-1.708
GPX1	200736_s_at	1.245
MAPT	203929_s_at	-1.237
KIAA0408	205496_at	-1.375
UCHL1	201387_s_at	-1.36
FRMD4B	213056_at	-2.416
EXOSC4	58696_at	1.038
RRAGD	221523_s_at	-1.84
STX7	212631_at	-1.053
SLC1A3	202800_at	2.668
MYC	202431_s_at	3.583
ALDH8A1	220148_at	-1.304
FAM155A	214825_at	-1.346
ST7	207871_s_at	-1.662
NTRK3	206462_s_at	-1.117
RAMP3	205326_at	1.096
PDIA5	203857_s_at	1.129
TLE2	204431_at	-1.642
PLOD1	200827_at	1.062
SLC39A4	219215_s_at	1.058
FOSB	202768_at	1.437
CDC42EP3	209286_at	1.648
NOVA1	205794_s_at	-1.813
PRDM2	205277_at	-1.485
SCN3B	204722_at	-1.628
LOC100133585	74694_s_at	1.137
RNF43	218704_at	1.437
RHOQ	212120_at	1.002
CD44	204489_s_at	1.12
BAT3	213318_s_at	-1.112
LAMB1	211651_s_at	1.181
SPRY2	204011_at	2.371
HIST2H2AA3	218280_x_at	1.276
ARMC1	218185_s_at	-1.06
PLP2	201136_at	1.115
S100A8	202917_s_at	2.777
MED13L	216109_at	-1.206
PAPOLG	222273_at	-1.177
MLL	212076_at	-1.668
TLE2	40837_at	-2.039
C1orf114	206721_at	1.31
ARHGEF3	218501_at	-1.289
POLR2L	211730_s_at	1.15
ST18	206135_at	-2.075
COCH	205229_s_at	-1.665
LYST	203518_at	-1.188
---	215828_at	1.328
NFIB	211467_s_at	-3.253
AKR7A2	202139_at	1.32
SLC1A4	209610_s_at	1.102
QPCT	205174_s_at	1.114
GADD45GIP1	212891_s_at	1.064
PRKCB	207957_s_at	-1.146
JUNB	201473_at	1.318
NEFH	204412_s_at	1.322
TRIM24	204391_x_at	-1.233
GRIK1	214611_at	1.523
DOK5	214844_s_at	3
CD44	212063_at	1.951
NEUROD1	206282_at	-1.577
KLHL24	221986_s_at	-1.22
KLF4	221841_s_at	1.117
C19orf10	216483_s_at	1.166
INSR	213792_s_at	-1.21
SIX3	206634_at	1.954
ANK3	206385_s_at	-1.182
DBC1	205818_at	-1.751
HIP1R	38340_at	-1.174
RHOQ	212122_at	1.028
---	213411_at	-1.141
CNTN6	207195_at	2.334
MDK	209035_at	1.21
RP11-35N6.1	219732_at	-2.12
PCDHA9	208205_at	-1.117
ZNF117	207605_x_at	-1.08
GSTT2	205439_at	1.007
TOX	204529_s_at	-1.119
C4orf31	219747_at	2.44
TGFBR3	204731_at	-1.17
RP1-21O18.1	213478_at	2.516
KIAA0644	205150_s_at	2.244
KLF9	203542_s_at	-1.224
PRKCB	209685_s_at	-1.267
NRXN1	209914_s_at	-1.611
ELAVL4	206051_at	-1.59
COL2A1	217404_s_at	1.246
