# Supplementary material for: A gene signature based method for identifying subtypes and subtype-specific drivers in cancer with an application to medulloblastoma
Source: BMC Bioinformatics. 2013 Nov 5;14(Suppl 18):S1. doi: 10.1186/1471-2105-14-S18-S1 (PMC3820164; doi:10.1186/1471-2105-14-S18-S1)
Supplement: Additional file 2 — The converged signatures for the subtypes of the three datasets. [file 1471-2105-14-S18-S1-S2.zip › SignatureList-Cho73-subtypeB.xls]

Gene	Probeset	FoldChange
PDLIM3	210170_at	4.996
PDLIM3	209621_s_at	4.984
EYA1	214608_s_at	4.786
IRAK3	213817_at	4.165
SPHK1	219257_s_at	2.567
GAB1	214987_at	2.225
ABCB4	207819_s_at	1.737
PCNT	203660_s_at	3.407
ALDH1A3	203180_at	4.065
LPPR4	213496_at	-3.474
ABCB1	209994_s_at	2.164
GLI1	206646_at	1.657
---	215479_at	2.003
C8orf84	214725_at	1.481
CA14	219464_at	1.459
SATB2	213435_at	1.57
C10orf72	213381_at	1.06
PDGFD	219304_s_at	1.849
CPZ	211062_s_at	1.571
ANKRD6	204671_s_at	3.048
CALCB	214636_at	3.863
NTRK3	215025_at	1.969
SFRP1	202035_s_at	3.803
ITIH2	204987_at	3.872
CSPG5	39966_at	-2.732
SFRP1	202036_s_at	4.555
SFRP1	202037_s_at	4.615
LRP8	205282_at	-1.744
ABCA8	204719_at	3.148
KIAA0922	209760_at	2.319
MICAL1	218376_s_at	2.03
ABHD14A	210006_at	-2.387
SOX13	38918_at	1.072
10-Sep	214720_x_at	1.356
PRKD1	205880_at	2.145
TRAF3	221571_at	-1.419
SCN5A	207413_s_at	1.686
PDPN	221898_at	2.756
MID1IP1	218251_at	1.082
ZNF516	203604_at	1.954
MET	203510_at	3.021
ITGBL1	214927_at	2.218
CYP3A5	214235_at	3.32
NDST3	220429_at	4.226
SHROOM2	204967_at	2.325
CRTAC1	221204_s_at	1.02
GRAMD1B	212906_at	-1.408
EP400	212376_s_at	1.101
FRMD4A	208475_at	1.387
KLF12	206965_at	1.289
PGM1	201968_s_at	2.267
10-Sep	212698_s_at	1.16
ANKRD57	219496_at	1.804
SOSTDC1	213456_at	1.252
BCHE	205433_at	2.512
PID1	219093_at	1.07
LOC652637	213908_at	1.058
BCL2	203685_at	2.151
ARHGEF7	202548_s_at	1.27
FHL2	202949_s_at	1.951
ANKRD6	204672_s_at	2.596
ATP1B2	204311_at	-2.264
NID1	202007_at	2.45
MRC1	204438_at	2.28
TCF12	215611_at	1.175
NDP	206022_at	4.571
---	216518_at	2.202
GAB1	207112_s_at	1.365
BMP5	205430_at	3.061
ESRRG	209966_x_at	-1.972
KIAA1772	220340_at	1.747
C11orf17	220987_s_at	1.077
BMP5	205431_s_at	1.992
---	222168_at	1.057
NRIP2	215104_at	3.805
SOHLH2	220129_at	1.513
ASPN	219087_at	3.311
AK1	202587_s_at	-1.036
SFRP4	204051_s_at	1.07
LAMC3	219407_s_at	1.301
STX3	209238_at	-2.358
WNT5A	213425_at	2.381
CXCL12	209687_at	2.14
PLCH1	214745_at	2.162
CLCN4	214769_at	-1.32
PTCH1	209816_at	1.714
---	215515_at	1.33
COL21A1	208096_s_at	3.47
SLC6A8	202219_at	-1.999
PTX3	206157_at	2.551
ITGBL1	205422_s_at	1.886
CBFA2T3	208056_s_at	2.435
SATB2	215591_at	1.086
LHFPL2	212658_at	1.89
P2RY14	206637_at	1.657
LMO4	209204_at	1.022
PTPRZ1	204469_at	-1.069
CABC1	218168_s_at	1.102
FMO2	211726_s_at	1.756
CBFA2T2	207625_s_at	1.458
CYP3A5	214234_s_at	1.126
SOX2	213721_at	2.908
LDHA	200650_s_at	-1.566
SFRP4	204052_s_at	1.219
SEC24D	202375_at	1.249
APOD	201525_at	2.48
LAMC1	200771_at	1.337
HSD17B11	217989_at	1.026
IGFBP5	211959_at	1.398
KIAA0247	202181_at	-1.411
APBA2	209870_s_at	1.13
UNC119	203271_s_at	-1.709
FAR2	220615_s_at	1.06
CNTNAP2	219300_s_at	-1.386
CNTNAP2	219301_s_at	-1.062
SP110	208012_x_at	1.021
LOC731884	217520_x_at	1.463
TRPM3	216452_at	-2.663
ZBTB20	222357_at	1.658
ITIH5	219064_at	1.393
PRELP	204223_at	1.923
MYO10	201976_s_at	-1.314
F3	204363_at	1.995
WNT5A	205990_s_at	1.901
DCN	209335_at	3.066
OGN	218730_s_at	1.535
B4GALT5	221485_at	1.006
LOC729222	214375_at	1.834
CA4	206209_s_at	-2.597
ACTN1	208636_at	1.043
TCF12	208986_at	1.065
DDX60	218986_s_at	1.3
PLXNC1	213241_at	1.505
ACTR3B	218868_at	1.097
RARRES1	221872_at	1.12
GAS1	204457_s_at	1.677
OMD	205907_s_at	1.115
KANK1	213005_s_at	-1.546
CSPG5	205344_at	-1.144
C7orf16	220231_at	3.793
SERTAD2	202657_s_at	1.016
METRN	219051_x_at	1.919
CTSC	201487_at	1.208
ATF5	204999_s_at	1.199
CYLD	213295_at	-1.126
RYR3	206306_at	1.522
RPGRIP1	206608_s_at	-1.213
ABCC8	210246_s_at	-2.009
MAN2A1	205105_at	1.335
KCNJ6	210454_s_at	2.938
SEPP1	201427_s_at	1.109
CA4	206208_at	-1.123
ARHGAP19	212738_at	1.095
TDRD7	213361_at	-1.071
CAMK2B	211483_x_at	-1.46
CD163	203645_s_at	1.133
CXorf57	219355_at	1.402
SDC2	212158_at	1.742
KAT2B	203845_at	-1.311
DUSP5	209457_at	-1.784
CAMK2B	209956_s_at	-1.145
SNED1	213488_at	1.021
EPB41L4B	220524_at	1.422
HOXA9	209905_at	1.945
RAI14	202052_s_at	1.351
KHDRBS3	209781_s_at	1.427
IGF2	202409_at	2.8
KCNG1	214595_at	1.227
TAX1BP3	209154_at	1.09
C1S	208747_s_at	1.532
LEPR	209894_at	2.275
MS4A4A	219607_s_at	1.287
STOM	201061_s_at	-1.39
SLC17A7	204229_at	-2.816
HOXA7	206847_s_at	2.994
ODZ4	213273_at	-1.565
HPCAL1	212552_at	-1.608
MYO10	216222_s_at	-1.194
CSGALNACT2	222235_s_at	1.103
HOXA9	214651_s_at	3.181
DLG3	212727_at	-1.095
HOXA5	213844_at	3.486
BCL11A	219498_s_at	1.557
---	215164_at	1.307
IGFBP5	211958_at	1.414
LAMA2	216840_s_at	1.555
STOM	201060_x_at	-1.205
PTPRR	206084_at	-1.552
DCN	201893_x_at	2.474
DCT	205337_at	2.223
DCT	205338_s_at	2.549
ZMYM1	220206_at	1.016
RAB33A	206039_at	1.538
SEMA6D	220574_at	1.14
FAM134B	218532_s_at	-1.378
LTBP2	204682_at	1.501
MMP16	207012_at	1.029
SH3BP4	222258_s_at	1.307
CRB1	220522_at	1.017
LPHN2	206953_s_at	1.256
---	213158_at	1.038
VCAM1	203868_s_at	1.878
ZFHX4	219779_at	-2.358
CHRM3	214596_at	-2.673
ABLIM3	205730_s_at	1.608
ROBO1	213194_at	1.051
CNR1	213436_at	1.196
DCN	211813_x_at	1.727
ZEB1	212758_s_at	1.18
PMP2	206826_at	-1.937
COL11A1	37892_at	1.655
COL11A1	204320_at	1.44
GDPD5	32502_at	-1.699
DCN	211896_s_at	2.56
VEGFA	210512_s_at	-1.739
---	217617_at	1.151
KCNJ4	208359_s_at	1.133
SDC2	212154_at	1.529
DAB2	201278_at	1.585
TIMP3	201150_s_at	1.072
COL3A1	211161_s_at	1.527
TGFBR2	208944_at	1.483
HIST2H2BE	202708_s_at	-1.36
ENPP2	209392_at	-1.158
ANXA1	201012_at	1.07
COL3A1	215076_s_at	1.671
PAX6	205646_s_at	1.368
NTRK2	221795_at	-1.376
COL3A1	201852_x_at	1.551
ECM2	206101_at	1.252
PCNXL2	39650_s_at	1.016
ZNF385D	220117_at	-1.252
C1orf61	205103_at	-1.257
C1R	212067_s_at	1.116
THBS4	204776_at	-1.467
BAZ1A	217986_s_at	1.089
KIAA0649	203955_at	-1.045
CD14	201743_at	1.012
CD302	203799_at	1.612
LXN	218729_at	1.247
PPM1H	212686_at	1.257
RCAN2	203498_at	-1.315
STAT3	208991_at	-1.583
ACTL6A	202666_s_at	1.176
HPCAL1	205462_s_at	-1.672
PRDM13	221168_at	1.105
GATM	216733_s_at	-1.116
FAT4	219427_at	1.357
HOPX	211597_s_at	-1.986
FAM107A	209074_s_at	-2.24
PPL	203407_at	-1.264
ADFP	209122_at	1.433
LPL	203549_s_at	-1.635
ANGPT1	205609_at	1.125
EEF1A2	204540_at	-1.34
ID2	213931_at	1.417
FAM107A	207547_s_at	-1.581
CST3	201360_at	-1.169
BTBD3	202946_s_at	1.252
